# Supplementary material for: Diverse Gene Regulatory Mechanisms Alter Rattlesnake Venom Gene Expression at Fine Evolutionary Scales
Source: Genome Biol Evol. 2024 May 16;16(7):evae110. doi: 10.1093/gbe/evae110 (PMC11243404; doi:10.1093/gbe/evae110)
Supplement: evae110_Supplementary_Data [file evae110_supplementary_data.zip]

Archive with 2 entries (2 files):
- Supplementary_Tables_03.18.24.xls
- _VenomPopFxn_Figures_trimmed_ONLY_SUPPLEMENT_2024.03.27.pdf
