# Supplementary material for: Diverse Gene Regulatory Mechanisms Alter Rattlesnake Venom Gene Expression at Fine Evolutionary Scales
Source: Genome Biol Evol. 2024 May 16;16(7):evae110. doi: 10.1093/gbe/evae110 (PMC11243404; doi:10.1093/gbe/evae110)
Supplement: evae110_Supplementary_Data [file evae110_supplementary_data.zip › Supplementary_Tables_03.18.24.xls]

## Sheet: Supplementary Table 1
Supplementary Table 1: Sample metadata and statistics for genome resequencing and venom gland functional genomics
Sample Name	Species	Locality	Pop ID	Sex	Genome resequencing: number of read pairs	Genome resequencing: Unique mapping rate	Genome resequencing: Average genome coverage	ATACseq: number of read pairs	ATACseq: FRiP	mRNAseq: number of read pairs (sum of LVG and RVG)	mRNAseq: Unique mapping rate (average of LVG and RVG)
CV1090	C. o. cerberus	Arizona: NW of Kingman - Cerbat and Hualapai Mtns	Other	M	266893351	0.9813	54.36	39593499	0.3469	7467034	0.7024
CV0985	C. o. concolor	Utah: Duchesne Co	Other	F	253416498	0.9784	52.18	49775980	0.1618	6613331	0.6887
CV0987	C. o. lutosus	Utah: Beaver Co	Other	F	270513468	0.9794	55.56	35208486	0.0719	6701713	0.7009
CV0857	Crotalus v. viridis	Montana	North	M	313009120	0.9808	65.74	44357006	0.1365	6190135	0.7581
CV1096	Crotalus v. viridis	Colorado: Golden, US Hwy 93	North	F	134291360	0.9866	57	51182399	0.098	2,984,963*	76.65%*
CV1084	Crotalus v. viridis	Colorado: Otero Co, Hwy 109	Mid	M	202532595	0.9812	47.7	51632778	0.024	5984398	0.6925
CV1081	Crotalus v. viridis	Colorado: San Miguel Co.	Mid	M	279398364	0.9761	58.01	40355065	0.2947	7053713	0.6926
CV1089	Crotalus v. viridis	New Mexico: W of Socorro toward Datil	South	M	214281557	0.9709	7.73	33601336	0.0432	6844736	0.7193
CV1087	Crotalus v. viridis	Colorado: Weld Co	North	F	233395261	0.9792	47.77	45031515	0.0792	7267591	0.7866
CV1086	Crotalus v. viridis	New Mexico: Luna Co., W of Hatch, Hwy 26	South	M	206875425	0.9802	42.1	39881966	0.0862	6608995	0.6787
CV1082	Crotalus v. viridis	West Texas	South	M	259592234	0.9784	54.01	38877736	0.1819	6758050	0.6937
CV1095	Crotalus v. viridis	Colorado: Jefferson Co., vicin. Golden	North	M	288516845	0.9791	59.95	31522003	0.1734	6937488	0.7606
										* only RVG	* only RVG

## Sheet: Supplementary Table 2
Supplementary Table 2: List of genes identified by WGCNA and functional annotations (binarized: 0 = no, 1 = yes)
Gene	moduleColor	TF	Perry2023_candidate	Westfall2023_regulon	UPR_related	ERK_related	ASP_related	SP1_complex	pioneer
CABP1.1	viridis:brown	0	0	0	0	0	0	0	0
CENPU	viridis:brown	0	0	0	0	0	0	0	0
XP_005258201	viridis:brown	0	0	0	0	0	0	0	0
maker-scaffold-ma5-augustus-gene-98.2_crovir-transcript-10395	viridis:brown	0	0	0	0	0	0	0	0
maker-scaffold-ma5-augustus-gene-25.6_crovir-transcript-10194	viridis:brown	0	0	0	0	0	0	0	0
C18orf21	viridis:brown	0	0	0	0	0	0	0	0
maker-scaffold-un55-augustus-gene-0.8	viridis:brown	0	0	0	0	0	0	0	0
XYLT2.1	viridis:brown	0	0	0	0	0	0	0	0
SLC5A8.1	viridis:brown	0	0	0	0	0	0	0	0
PLS3	viridis:brown	0	0	0	0	0	0	0	0
CORO7.PAM16	viridis:brown	0	0	0	0	0	0	0	0
TFCP2L1.1	viridis:brown	0	0	0	0	0	0	0	0
LYSMD1	viridis:brown	0	0	0	0	0	0	0	0
TMEM140	viridis:brown	0	0	0	0	0	0	0	0
PYDC1	viridis:brown	0	0	0	0	0	0	0	0
maker-scaffold-ma7-augustus-gene-23.18_crovir-transcript-4332	viridis:brown	0	0	0	0	0	0	0	0
CDHR2	viridis:brown	0	0	0	0	0	0	0	0
CAMK1	viridis:brown	0	0	0	0	0	0	0	0
FCN1.3	viridis:brown	0	0	0	0	0	0	0	0
SLC5A12	viridis:brown	0	0	0	0	0	0	0	0
MIF4GD	viridis:brown	0	0	0	0	0	0	0	0
RBIS	viridis:brown	0	0	0	0	0	0	0	0
STX1B.1	viridis:brown	0	0	0	0	0	0	0	0
LARGE1.1	viridis:brown	0	0	0	0	0	0	0	0
INSYN2A	viridis:brown	0	0	0	0	0	0	0	0
ATPSCKMT	viridis:brown	0	0	0	0	0	0	0	0
GPD1	viridis:brown	0	0	0	0	0	0	0	0
CFAP91	viridis:brown	0	0	0	0	0	0	0	0
TADA2B	viridis:brown	1	0	0	0	0	0	0	0
PRUNE2	viridis:brown	0	0	0	0	0	0	0	0
EHMT2	viridis:brown	0	0	0	0	0	0	0	0
ZNF449	viridis:brown	0	0	0	0	0	0	0	0
SLC25A32	viridis:brown	0	0	0	0	0	0	0	0
SLC44A4	viridis:brown	0	0	0	0	0	0	0	0
RTTN	viridis:brown	0	0	0	0	0	0	0	0
RUFY2	viridis:brown	0	0	0	0	0	0	0	0
TTPA	viridis:brown	0	0	0	0	0	0	0	0
USP2	viridis:brown	0	0	0	0	0	0	0	0
TBC1D7	viridis:brown	0	0	0	0	0	0	0	0
OTOA	viridis:brown	0	0	0	0	0	0	0	0
SCML2	viridis:brown	1	0	0	0	0	0	0	0
DTWD2	viridis:brown	0	0	0	0	0	0	0	0
STAMBP	viridis:brown	0	0	0	0	0	0	0	0
GLB1	viridis:brown	0	0	0	0	0	0	0	0
RTN3	viridis:brown	0	0	0	0	0	0	0	0
WDR87	viridis:brown	0	0	0	0	0	0	0	0
PPIB	viridis:brown	0	0	0	0	0	0	0	0
CPM	viridis:brown	0	0	0	0	0	0	0	0
MDM2	viridis:brown	0	0	0	0	0	0	0	0
TCTN3	viridis:brown	0	0	0	0	0	0	0	0
ATP6AP1.1	viridis:brown	0	0	0	0	0	0	0	0
IRGC.2	viridis:brown	0	0	0	0	0	0	0	0
CORO7.PAM16.1	viridis:brown	0	0	0	0	0	0	0	0
maker-scaffold-un11-augustus-gene-6.22	viridis:brown	0	0	0	0	0	0	0	0
maker-scaffold-un335-augustus-gene-0.1	viridis:brown	0	0	0	0	0	0	0	0
GALK2	viridis:brown	0	0	0	0	0	0	0	0
RBM11	viridis:brown	0	0	0	0	0	0	0	0
maker-scaffold-un22-augustus-gene-0.23	viridis:brown	0	0	0	0	0	0	0	0
HDHD5	viridis:brown	0	0	0	0	0	0	0	0
PIM3.1	viridis:brown	0	0	0	0	0	0	0	0
MAP3K1	viridis:brown	0	0	0	0	0	0	0	0
HMG20B	viridis:brown	1	0	0	0	0	0	0	0
maker-scaffold-ma2-augustus-gene-760.16_crovir-transcript-15915	viridis:brown	0	0	0	0	0	0	0	0
LOC107987479.1	viridis:brown	0	0	0	0	0	0	0	0
FZR1	viridis:brown	0	0	0	0	0	0	0	0
EXT1.2	viridis:brown	0	0	0	0	0	0	0	0
PPA1	viridis:brown	0	0	0	0	0	0	0	0
TTC39B.1	viridis:brown	0	0	0	0	0	0	0	0
PRIM2	viridis:brown	0	0	0	0	0	0	0	0
CIBAR1	viridis:brown	0	0	0	0	0	0	0	0
maker-scaffold-un219-augustus-gene-0.1	viridis:brown	0	0	0	0	0	0	0	0
IFT43	viridis:brown	0	0	0	0	0	0	0	0
ABCC6	viridis:brown	0	0	0	0	0	0	0	0
LRATD1	viridis:brown	0	0	0	0	0	0	0	0
KCNJ14	viridis:brown	0	0	0	0	0	0	0	0
VNN1.1	viridis:brown	0	0	0	0	0	0	0	0
FABP2	viridis:brown	0	0	0	0	0	0	0	0
CEP135.1	viridis:brown	0	0	0	0	0	0	0	0
Venom_PLA2K	viridis:brown	0	0	0	0	0	0	0	0
DHPS	viridis:brown	0	0	0	0	0	0	0	0
TSSK2.2	viridis:brown	0	0	0	0	0	0	0	0
IVD	viridis:brown	0	0	0	0	0	0	0	0
PEBP1	viridis:brown	0	0	0	0	0	0	0	0
TTF2	viridis:brown	0	0	0	0	0	0	0	0
NT5C2.1	viridis:brown	0	0	0	0	0	0	0	0
SPATA6	viridis:brown	0	0	0	0	0	0	0	0
ENPP2	viridis:brown	0	0	0	0	0	0	0	0
SRD5A1	viridis:brown	0	0	0	0	0	0	0	0
GDAP1L1	viridis:brown	0	0	0	0	0	0	0	0
maker-scaffold-un407-augustus-gene-0.1	viridis:brown	0	0	0	0	0	0	0	0
ENTPD3	viridis:brown	0	0	0	0	0	0	0	0
SLC5A1	viridis:brown	0	0	0	0	0	0	0	0
trnascan-scaffold-mi9-noncoding-Pseudo_GGA-gene-3.0	viridis:brown	0	0	0	0	0	0	0	0
CCDC86	viridis:brown	0	0	0	0	0	0	0	0
TSC22D4	viridis:brown	1	1	0	0	0	0	0	0
CA4	viridis:brown	0	0	0	0	0	0	0	0
MBLAC2	viridis:brown	0	0	0	0	0	0	0	0
ZNF408	viridis:brown	1	0	0	0	0	0	0	0
CYB561A3	viridis:brown	0	0	0	0	0	0	0	0
TBC1D30.2	viridis:brown	0	0	0	0	0	0	0	0
PCM1	viridis:brown	0	0	0	0	0	0	0	0
ZFHX3	viridis:brown	1	0	0	0	0	0	0	0
XP_011536363	viridis:brown	0	0	0	0	0	0	0	0
GEN1	viridis:brown	0	0	0	0	0	0	0	0
XP_011519718	viridis:brown	0	0	0	0	0	0	0	0
GUCY1A2	viridis:brown	0	0	0	0	0	0	0	0
TRIM69.3	viridis:brown	0	0	0	0	0	0	0	0
SOCS2	viridis:brown	0	0	0	0	0	0	0	0
F2	viridis:brown	0	0	0	0	0	0	0	0
HSPBAP1	viridis:brown	0	0	0	0	0	0	0	0
KIF27	viridis:brown	0	0	0	0	0	0	0	0
COA6	viridis:brown	0	0	0	0	0	0	0	0
maker-scaffold-ma2-augustus-gene-760.17_crovir-transcript-15916	viridis:brown	0	0	0	0	0	0	0	0
KPNA7	viridis:brown	0	0	0	0	0	0	0	0
PRR35	viridis:brown	0	0	0	0	0	0	0	0
KNTC1	viridis:brown	0	0	0	0	0	0	0	0
TMBIM4	viridis:brown	0	0	0	0	0	0	0	0
AVIL	viridis:brown	0	0	0	0	0	0	0	0
FAM3A	viridis:brown	0	0	0	0	0	0	0	0
TMEM218	viridis:brown	0	0	0	0	0	0	0	0
TMEM109	viridis:brown	0	0	0	0	0	0	0	0
maker-scaffold-un11-augustus-gene-3.9	viridis:brown	0	0	0	0	0	0	0	0
maker-scaffold-mi2-augustus-gene-65.21_crovir-transcript-1024	viridis:brown	0	0	0	0	0	0	0	0
RBMS3	viridis:brown	0	0	0	0	0	0	0	0
DRC3	viridis:brown	0	0	0	0	0	0	0	0
UBXN2B	viridis:brown	0	0	0	0	0	0	0	0
INTS1	viridis:brown	0	0	0	0	0	0	0	0
RHOA.1	viridis:brown	0	0	0	0	0	0	0	0
DENND10	viridis:brown	0	0	0	0	0	0	0	0
COL11A1.1	viridis:brown	0	0	0	0	0	0	0	0
augustus_masked-scaffold-un918-processed-gene-0.0	viridis:brown	0	0	0	0	0	0	0	0
PLA2G2E.1	viridis:brown	0	0	0	0	0	0	0	0
LAPTM4B	viridis:brown	0	0	0	0	0	0	0	0
IQCE	viridis:brown	0	0	0	0	0	0	0	0
maker-scaffold-ma2-augustus-gene-318.14_crovir-transcript-14253	viridis:brown	0	0	0	0	0	0	0	0
DENR	viridis:brown	0	0	0	0	0	0	0	0
CFD	viridis:brown	0	0	0	0	0	0	0	0
FTSJ1	viridis:brown	0	0	0	0	0	0	0	0
TBX19	viridis:brown	1	0	0	0	0	0	0	0
AQP4.1	viridis:brown	0	0	0	0	0	0	0	0
CD164	viridis:brown	0	0	0	0	0	0	0	0
NEIL2	viridis:brown	0	0	0	0	0	0	0	0
XBP1	viridis:brown	1	1	1	1	0	0	0	0
S100A6	viridis:brown	0	0	0	0	0	0	0	0
TMEM81	viridis:brown	0	0	0	0	0	0	0	0
maker-scaffold-un163-augustus-gene-0.4	viridis:brown	0	0	0	0	0	0	0	0
BMP15	viridis:brown	0	0	0	0	0	0	0	0
ARRDC3.1	viridis:brown	0	0	0	0	0	0	0	0
maker-scaffold-ma1-augustus-gene-682.8_crovir-transcript-8900	viridis:brown	0	0	0	0	0	0	0	0
RB1	viridis:brown	1	0	0	0	0	0	0	0
CCDC90B	viridis:brown	0	0	0	0	0	0	0	0
CNNM2	viridis:brown	0	0	0	0	0	0	0	0
augustus_masked-scaffold-ma1-processed-gene-960.0_crovir-transcript-9814	viridis:brown	0	0	0	0	0	0	0	0
TSNAX	viridis:brown	0	0	0	0	0	0	0	0
EPS8L3	viridis:brown	0	0	0	0	0	0	0	0
DACT1	viridis:brown	0	0	0	0	0	0	0	0
ATP6AP1L	viridis:brown	0	0	0	0	0	0	0	0
ATAD5	viridis:brown	0	0	0	0	0	0	0	0
ZNF618.1	viridis:brown	0	0	0	0	0	0	0	0
TSKS.1	viridis:brown	0	0	0	0	0	0	0	0
REXO2	viridis:brown	0	0	0	0	0	0	0	0
SPATA5.1	viridis:brown	0	0	0	0	0	0	0	0
SLC18B1.1	viridis:brown	0	0	0	0	0	0	0	0
KLHL9	viridis:brown	0	0	0	0	0	0	0	0
MSRB3	viridis:brown	0	0	0	0	0	0	0	0
SETD4	viridis:brown	0	0	0	0	0	0	0	0
EYS.1	viridis:brown	0	0	0	0	0	0	0	0
DCXR	viridis:brown	0	0	0	0	0	0	0	0
TSR3	viridis:brown	0	0	0	0	0	0	0	0
AASDHPPT	viridis:brown	0	0	0	0	0	0	0	0
SYCP3	viridis:brown	0	0	0	0	0	0	0	0
ABHD12B	viridis:brown	0	0	0	0	0	0	0	0
ABCC5	viridis:brown	0	0	0	0	0	0	0	0
MCM5	viridis:brown	0	0	0	0	0	0	0	0
XP_011544439	viridis:brown	0	0	0	0	0	0	0	0
GNRHR.1	viridis:brown	0	0	0	0	0	0	0	0
DEPTOR	viridis:brown	0	0	0	0	0	0	0	0
TTPA.1	viridis:brown	0	0	0	0	0	0	0	0
HAUS6	viridis:brown	0	0	0	0	0	0	0	0
PPIL3	viridis:brown	0	0	0	0	0	0	0	0
PPDPF	viridis:brown	0	0	0	0	0	0	0	0
CYP2C8	viridis:brown	0	0	0	0	0	0	0	0
RNF215	viridis:brown	0	0	0	0	0	0	0	0
PDAP1	viridis:brown	0	0	0	0	0	0	0	0
OLFM4	viridis:brown	0	0	0	0	0	0	0	0
PACRG	viridis:brown	0	0	0	0	0	0	0	0
CKMT1A	viridis:brown	0	0	0	0	0	0	0	0
DNAJC6	viridis:brown	0	0	0	0	0	0	0	0
IFT122	viridis:brown	0	0	0	0	0	0	0	0
ATP1B3	viridis:brown	0	0	0	0	0	0	0	0
ATRX.3	viridis:brown	0	0	0	0	0	0	0	0
SCRN1	viridis:brown	0	0	0	0	0	0	0	0
TTC39B	viridis:brown	0	0	0	0	0	0	0	0
maker-scaffold-ma4-augustus-gene-254.8_crovir-transcript-3807	viridis:brown	0	0	0	0	0	0	0	0
SPAG17	viridis:brown	0	0	0	0	0	0	0	0
CHST9.2	viridis:brown	0	0	0	0	0	0	0	0
SLC22A6.4	viridis:brown	0	0	0	0	0	0	0	0
maker-scaffold-ma3-augustus-gene-552.6_crovir-transcript-6562	viridis:brown	0	0	0	0	0	0	0	0
RANGRF	viridis:brown	0	0	0	0	0	0	0	0
NABP1	viridis:brown	0	0	0	0	0	0	0	0
DGKD.2	viridis:brown	0	0	0	0	0	0	0	0
TRIM59.1	viridis:brown	0	0	0	0	0	0	0	0
PITPNB.1	viridis:brown	0	0	0	0	0	0	0	0
ATP6V0E1	viridis:brown	0	0	0	0	0	0	0	0
GINS4	viridis:brown	0	0	0	0	0	0	0	0
CNOT11	viridis:brown	0	0	0	0	0	0	0	0
KIF2A	viridis:brown	0	0	0	0	0	0	0	0
maker-scaffold-ma1-augustus-gene-967.2_crovir-transcript-9759	viridis:brown	0	0	0	0	0	0	0	0
MARK2	viridis:brown	0	0	0	0	0	0	0	0
MPP4	viridis:brown	0	0	0	0	0	0	0	0
XP_011512721	viridis:brown	0	0	0	0	0	0	0	0
TEC	viridis:brown	0	0	0	0	0	0	0	0
NIPAL4	viridis:brown	0	0	0	0	0	0	0	0
GOT2	viridis:brown	0	0	0	0	0	0	0	0
TUBE1	viridis:brown	0	0	0	0	0	0	0	0
CARD11	viridis:brown	0	0	0	0	0	0	0	0
GPR4	viridis:brown	0	0	0	0	0	0	0	0
JAZF1	viridis:brown	1	0	0	0	0	0	0	0
SAPCD2	viridis:brown	0	0	0	0	0	0	0	0
NDUFA13	viridis:brown	0	0	0	0	0	0	0	0
TOMM6	viridis:brown	0	0	0	0	0	0	0	0
SERINC3	viridis:brown	0	0	0	0	0	0	0	0
NLRC3	viridis:brown	0	0	0	0	0	0	0	0
COL15A1	viridis:brown	0	0	0	0	0	0	0	0
ADTRP	viridis:brown	0	0	0	0	0	0	0	0
ATP6V1G3	viridis:brown	0	0	0	0	0	0	0	0
CXADR	viridis:brown	0	0	0	0	0	0	0	0
JAG1.1	viridis:brown	0	0	0	0	0	0	0	0
TRAM2	viridis:brown	0	0	0	0	0	0	0	0
maker-scaffold-un344-augustus-gene-0.1	viridis:brown	0	0	0	0	0	0	0	0
AIDA	viridis:brown	0	0	0	0	0	0	0	0
augustus_masked-scaffold-ma5-processed-gene-27.1_crovir-transcript-10208	viridis:brown	0	0	0	0	0	0	0	0
FBXO31	viridis:brown	0	0	0	0	0	0	0	0
CIBAR2	viridis:brown	0	0	0	0	0	0	0	0
maker-scaffold-un37-augustus-gene-0.4	viridis:brown	0	0	0	0	0	0	0	0
NDUFB4	viridis:brown	0	0	0	0	0	0	0	0
PTTG1	viridis:brown	1	0	0	0	0	0	0	0
CYP3A4	viridis:brown	0	0	0	0	0	0	0	0
MS4A8.1	viridis:brown	0	0	0	0	0	0	0	0
ST8SIA6	viridis:brown	0	0	0	0	0	0	0	0
ZNF346.1	viridis:brown	0	0	0	0	0	0	0	0
CDK7	viridis:brown	1	1	0	0	0	0	0	0
MYOF.1	viridis:brown	0	0	0	0	0	0	0	0
RAP1GAP	viridis:brown	0	0	0	0	0	0	0	0
CA4.3	viridis:brown	0	0	0	0	0	0	0	0
FUNDC1	viridis:brown	0	0	0	0	0	0	0	0
augustus_masked-scaffold-un10-processed-gene-4.3	viridis:brown	0	0	0	0	0	0	0	0
CLDND1	viridis:brown	0	0	0	0	0	0	0	0
IL9R	viridis:brown	0	0	0	0	0	0	0	0
maker-scaffold-ma1-augustus-gene-323.10_crovir-transcript-7858	viridis:brown	0	0	0	0	0	0	0	0
SLC5A4	viridis:brown	0	0	0	0	0	0	0	0
PKP4	viridis:brown	0	0	0	0	0	0	0	0
GPAT2	viridis:brown	0	0	0	0	0	0	0	0
IFT80	viridis:brown	0	0	0	0	0	0	0	0
PTCHD4	viridis:brown	0	0	0	0	0	0	0	0
IDUA	viridis:brown	0	0	0	0	0	0	0	0
NICN1	viridis:brown	0	0	0	0	0	0	0	0
ABCC9.1	viridis:brown	0	0	0	0	0	0	0	0
ANKUB1	viridis:brown	0	0	0	0	0	0	0	0
maker-scaffold-Z-augustus-gene-80.7_crovir-transcript-1935	viridis:brown	0	0	0	0	0	0	0	0
CCDC32	viridis:brown	0	0	0	0	0	0	0	0
GRIN2A.1	viridis:brown	0	0	0	0	0	0	0	0
ASB6	viridis:brown	0	0	0	0	0	0	0	0
OSER1.1	viridis:brown	0	0	0	0	0	0	0	0
CYP2C18.1	viridis:brown	0	0	0	0	0	0	0	0
CXCL14	viridis:brown	0	0	0	0	0	0	0	0
SRRM2	viridis:brown	0	0	0	0	0	0	0	0
NAA16	viridis:brown	0	0	0	0	0	0	0	0
SCRN3	viridis:brown	0	0	0	0	0	0	0	0
maker-scaffold-un10-augustus-gene-10.24	viridis:brown	0	0	0	0	0	0	0	0
SNX29.1	viridis:brown	0	0	0	0	0	0	0	0
SNAPC2	viridis:brown	1	0	0	0	0	0	0	0
NCOR2	viridis:brown	1	0	0	0	0	0	0	0
L3HYPDH	viridis:brown	0	0	0	0	0	0	0	0
ACOT13	viridis:brown	0	0	0	0	0	0	0	0
PCMT1	viridis:brown	0	0	0	0	0	0	0	0
PPEF1	viridis:brown	0	0	0	0	0	0	0	0
TSPAN13	viridis:brown	0	0	0	0	0	0	0	0
MAK	viridis:brown	0	0	0	0	0	0	0	0
CSF3	viridis:brown	0	0	0	0	0	0	0	0
GLI3.2	viridis:brown	0	0	0	0	0	0	0	0
augustus_masked-scaffold-ma1-processed-gene-45.1_crovir-transcript-6910	viridis:brown	0	0	0	0	0	0	0	0
ZDHHC4	viridis:brown	0	0	0	0	0	0	0	0
BBS7	viridis:brown	0	0	0	0	0	0	0	0
TUSC3	viridis:brown	0	0	0	0	0	0	0	0
XP_005249178	viridis:brown	0	0	0	0	0	0	0	0
TTC8	viridis:brown	0	0	0	0	0	0	0	0
PROM2	viridis:brown	0	0	0	0	0	0	0	0
CDC23	viridis:brown	0	0	0	0	0	0	0	0
CSDC2	viridis:brown	0	0	0	0	0	0	0	0
WDR18.1	viridis:brown	0	0	0	0	0	0	0	0
CCDC138	viridis:brown	0	0	0	0	0	0	0	0
GMEB2	viridis:brown	1	0	0	0	0	0	0	0
ITGB6.1	viridis:brown	0	0	0	0	0	0	0	0
RIOX2	viridis:brown	1	0	0	0	0	0	0	0
PEA15	viridis:brown	0	0	0	0	0	0	0	0
XP_005247338	viridis:brown	0	0	0	0	0	0	0	0
SYCE1	viridis:brown	0	0	0	0	0	0	0	0
MAP3K2	viridis:brown	0	0	0	0	0	0	0	0
FOS	viridis:brown	1	1	0	0	1	0	1	1
AFDN	viridis:brown	0	0	0	0	0	0	0	0
ATP12A.1	viridis:brown	0	0	0	0	0	0	0	0
BRPF3	viridis:brown	0	0	0	0	0	0	0	0
maker-scaffold-ma5-augustus-gene-64.5_crovir-transcript-10294	viridis:brown	0	0	0	0	0	0	0	0
RAD54L	viridis:brown	0	0	0	0	0	0	0	0
maker-scaffold-un12-augustus-gene-0.12	viridis:brown	0	0	0	0	0	0	0	0
CD276.1	viridis:brown	0	0	0	0	0	0	0	0
FDX2	viridis:brown	0	0	0	0	0	0	0	0
FMNL2	viridis:brown	0	0	0	0	0	0	0	0
FAM161A	viridis:brown	0	0	0	0	0	0	0	0
XP_024302380	viridis:brown	0	0	0	0	0	0	0	0
maker-scaffold-un262-augustus-gene-0.1	viridis:brown	0	0	0	0	0	0	0	0
SAXO1	viridis:brown	0	0	0	0	0	0	0	0
TTLL3	viridis:brown	0	0	0	0	0	0	0	0
WDR76	viridis:brown	0	0	0	0	0	0	0	0
SDHAF2	viridis:brown	0	0	0	0	0	0	0	0
LUM	viridis:brown	0	0	0	0	0	0	0	0
augustus_masked-scaffold-un1766-processed-gene-0.0	viridis:brown	0	0	0	0	0	0	0	0
HDAC6	viridis:brown	0	0	1	0	1	0	0	0
maker-scaffold-ma2-augustus-gene-435.23_crovir-transcript-14764	viridis:brown	0	0	0	0	0	0	0	0
SMC1A.1	viridis:brown	0	0	0	0	0	0	0	0
ELK3	viridis:brown	1	0	0	0	0	0	0	0
MLF1	viridis:brown	0	0	0	0	0	0	0	0
CLSPN	viridis:brown	0	0	0	0	0	0	0	0
CSGALNACT1	viridis:brown	0	0	0	0	0	0	0	0
ATP5MC3	viridis:brown	0	0	0	0	0	0	0	0
GNA14	viridis:brown	0	0	0	0	0	0	0	0
DHX57	viridis:brown	0	0	0	0	0	0	0	0
FKBPL	viridis:brown	0	0	0	0	0	0	0	0
PITPNM1	viridis:brown	0	0	0	0	0	0	0	0
KCTD3	viridis:brown	0	0	0	0	0	0	0	0
NME2	viridis:brown	0	0	0	0	0	0	0	0
RECK.2	viridis:brown	0	0	0	0	0	0	0	0
CERS6	viridis:brown	1	0	0	0	0	0	0	0
EGLN2	viridis:brown	0	0	0	0	0	0	0	0
SEPTIN9	viridis:brown	0	0	0	0	0	0	0	0
DCST2	viridis:brown	0	0	0	0	0	0	0	0
ZSCAN32.1	viridis:brown	0	0	0	0	0	0	0	0
PRPF19	viridis:brown	0	0	0	0	0	0	0	0
CASQ2	viridis:brown	0	0	0	0	0	0	0	0
PARP4	viridis:brown	0	0	0	0	0	0	0	0
SLC27A2.2	viridis:brown	0	0	0	0	0	0	0	0
SLC25A21	viridis:brown	0	0	0	0	0	0	0	0
GPATCH3	viridis:brown	0	0	0	0	0	0	0	0
LRRC31	viridis:brown	0	0	0	0	0	0	0	0
RBP4	viridis:brown	0	0	0	0	0	0	0	0
trnascan-scaffold-un237-noncoding-Pseudo_AGG-gene-0.0	viridis:brown	0	0	0	0	0	0	0	0
SURF1	viridis:brown	0	0	0	0	0	0	0	0
TJP1	viridis:brown	0	0	0	0	0	0	0	0
TFDP1.1	viridis:brown	0	0	0	0	0	0	0	0
CRTAP	viridis:brown	0	0	0	0	0	0	0	0
SMC1A	viridis:brown	0	0	0	0	0	0	0	0
trnascan-scaffold-mi2-noncoding-Pseudo_GGA-gene-18.1	viridis:brown	0	0	0	0	0	0	0	0
PRR7	viridis:brown	0	0	0	0	0	0	0	0
Venom_CTL2	viridis:brown	0	0	0	0	0	0	0	0
TP53BP2	viridis:brown	0	0	0	0	0	0	0	0
POLR2L.1	viridis:brown	0	0	0	0	0	0	0	0
CISD3	viridis:brown	0	0	0	0	0	0	0	0
trnascan-scaffold-ma2-noncoding-Pseudo_AAA-gene-243.1	viridis:brown	0	0	0	0	0	0	0	0
SLC18B1	viridis:brown	0	0	0	0	0	0	0	0
IFITM10	viridis:brown	0	0	0	0	0	0	0	0
TTLL10	viridis:brown	0	0	0	0	0	0	0	0
MOXD1.1	viridis:brown	0	0	0	0	0	0	0	0
maker-scaffold-un499-augustus-gene-0.1	viridis:brown	0	0	0	0	0	0	0	0
ACAD8	viridis:brown	0	0	0	0	0	0	0	0
METTL3	viridis:brown	0	0	0	0	0	0	0	0
XP_005256351	viridis:brown	0	0	0	0	0	0	0	0
EDA2R	viridis:brown	0	0	0	0	0	0	0	0
OTOA.1	viridis:brown	0	0	0	0	0	0	0	0
WSB2	viridis:brown	0	0	0	0	0	0	0	0
maker-scaffold-ma1-augustus-gene-77.4_crovir-transcript-7065	viridis:brown	0	0	0	0	0	0	0	0
SELENOP	viridis:brown	0	0	0	0	0	0	0	0
C3orf38	viridis:brown	0	0	0	0	0	0	0	0
CDC42BPB	viridis:brown	0	0	0	0	0	0	0	0
SGSH	viridis:brown	0	0	0	0	0	0	0	0
PPFIA1	viridis:brown	0	0	0	0	0	0	0	0
RAB37	viridis:brown	0	0	0	0	0	0	0	0
GRIN2A	viridis:brown	0	0	0	0	0	0	0	0
HIF1AN	viridis:brown	0	0	0	0	0	0	0	0
KCTD4	viridis:brown	0	0	0	0	0	0	0	0
maker-scaffold-mi6-augustus-gene-31.29_crovir-transcript-11565	viridis:brown	0	0	0	0	0	0	0	0
EFCAB3	viridis:brown	0	0	0	0	0	0	0	0
ATL3	viridis:brown	0	0	0	0	0	0	0	0
TRIM13	viridis:brown	0	0	0	0	0	0	0	0
DCAF17	viridis:brown	0	0	0	0	0	0	0	0
maker-scaffold-un844-augustus-gene-0.1	viridis:brown	0	0	0	0	0	0	0	0
TMEM160	viridis:brown	0	0	0	0	0	0	0	0
ZNHIT1	viridis:brown	0	0	0	0	0	0	0	0
EPB41L2	viridis:brown	0	0	0	0	0	0	0	0
SIGLEC10	viridis:brown	0	0	0	0	0	0	0	0
F2RL3	viridis:brown	0	0	0	0	0	0	0	0
MAP2K1	viridis:brown	0	0	0	0	0	0	0	0
GRIK3	viridis:brown	0	0	0	0	0	0	0	0
SERPINI1	viridis:brown	0	0	0	0	0	0	0	0
MEGF9	viridis:brown	0	0	0	0	0	0	0	0
UBE2G1	viridis:brown	0	0	0	0	0	0	0	0
augustus_masked-scaffold-un26-processed-gene-0.1	viridis:brown	0	0	0	0	0	0	0	0
SLC38A8	viridis:brown	0	0	0	0	0	0	0	0
SERPINH1	viridis:brown	0	0	0	0	0	0	0	0
WDR91	viridis:brown	0	0	0	0	0	0	0	0
GNPTG	viridis:brown	0	0	0	0	0	0	0	0
CD300LD	viridis:brown	0	0	0	0	0	0	0	0
maker-scaffold-un275-augustus-gene-0.2	viridis:brown	0	0	0	0	0	0	0	0
SCLT1	viridis:brown	0	0	0	0	0	0	0	0
MAPKAPK3	viridis:brown	0	0	0	0	0	0	0	0
GPD2	viridis:brown	0	0	0	0	0	0	0	0
RDH10	viridis:brown	0	0	0	0	0	0	0	0
TRAF5	viridis:brown	0	0	0	0	0	0	0	0
MIEF1	viridis:brown	0	0	0	0	0	0	0	0
CTTNBP2NL	viridis:brown	0	0	0	0	0	0	0	0
CTNND2.1	viridis:brown	0	0	0	0	0	0	0	0
E2F2	viridis:brown	0	0	0	0	0	0	0	0
NLGN4X	viridis:brown	0	0	0	0	0	0	0	0
SLC7A13	viridis:brown	0	0	0	0	0	0	0	0
HERC3	viridis:brown	0	0	0	0	0	0	0	0
NIF3L1	viridis:brown	0	0	0	0	0	0	0	0
ARL6	viridis:brown	0	0	0	0	0	0	0	0
ANO8	viridis:brown	0	0	0	0	0	0	0	0
maker-scaffold-ma2-augustus-gene-698.15_crovir-transcript-15710	viridis:brown	0	0	0	0	0	0	0	0
TMEFF1	viridis:brown	0	0	0	0	0	0	0	0
EBAG9	viridis:brown	0	0	0	0	0	0	0	0
CHRNA3	viridis:brown	0	0	0	0	0	0	0	0
MEGF9.1	viridis:brown	0	0	0	0	0	0	0	0
maker-scaffold-ma1-augustus-gene-799.8_crovir-transcript-9266	viridis:brown	0	0	0	0	0	0	0	0
FUT8	viridis:brown	0	0	0	0	0	0	0	0
MLST8	viridis:brown	0	0	0	0	0	0	0	0
DMBX1	viridis:brown	1	0	0	0	0	0	0	0
maker-scaffold-un20-augustus-gene-0.27	viridis:brown	0	0	0	0	0	0	0	0
SYNJ2	viridis:brown	0	0	0	0	0	0	0	0
KPTN	viridis:brown	0	0	0	0	0	0	0	0
TSPO	viridis:brown	0	0	0	0	0	0	0	0
SYNPO2	viridis:brown	0	0	0	0	0	0	0	0
PIGG	viridis:brown	0	0	0	0	0	0	0	0
VCPKMT	viridis:brown	0	0	0	0	0	0	0	0
CHST4	viridis:brown	0	0	0	0	0	0	0	0
TNFRSF19	viridis:brown	0	0	0	0	0	0	0	0
RPA2	viridis:brown	0	0	0	0	0	0	0	0
TMEM45A	viridis:brown	0	0	0	0	0	0	0	0
augustus_masked-scaffold-un194-processed-gene-0.0	viridis:brown	0	0	0	0	0	0	0	0
PRR30	viridis:brown	0	0	0	0	0	0	0	0
augustus_masked-scaffold-un30-processed-gene-0.3	viridis:brown	0	0	0	0	0	0	0	0
FBP1	viridis:brown	1	0	0	0	0	0	0	0
NEK5	viridis:brown	0	0	0	0	0	0	0	0
ZNHIT6	viridis:brown	0	0	0	0	0	0	0	0
maker-scaffold-ma1-augustus-gene-592.9_crovir-transcript-8700	viridis:brown	0	0	0	0	0	0	0	0
CUEDC1	viridis:brown	0	0	0	0	0	0	0	0
PIMREG	viridis:brown	0	0	0	0	0	0	0	0
ENDOG	viridis:brown	0	0	0	0	0	0	0	0
PLOD3	viridis:brown	0	0	0	0	0	0	0	0
augustus_masked-scaffold-mi8-processed-gene-27.7_crovir-transcript-16309	viridis:brown	0	0	0	0	0	0	0	0
FBXO31.1	viridis:brown	0	0	0	0	0	0	0	0
GSS	viridis:brown	0	0	0	0	0	0	0	0
DIS3L	viridis:brown	0	0	0	0	0	0	0	0
CRACDL	viridis:brown	0	0	0	0	0	0	0	0
PRRT1.4	viridis:brown	0	0	0	0	0	0	0	0
DDA1	viridis:brown	0	0	0	0	0	0	0	0
LGALS1.1	viridis:brown	0	0	0	0	0	0	0	0
LENG9	viridis:brown	0	0	0	0	0	0	0	0
ITGA11	viridis:brown	0	0	0	0	0	0	0	0
ARSD.2	viridis:brown	0	0	0	0	0	0	0	0
BTBD2	viridis:brown	0	0	0	0	0	0	0	0
TSC1	viridis:brown	0	0	0	0	0	0	0	0
ALDH3B1.1	viridis:brown	0	0	0	0	0	0	0	0
NNMT.1	viridis:brown	0	0	0	0	0	0	0	0
DALRD3	viridis:brown	0	0	0	0	0	0	0	0
maker-scaffold-ma7-augustus-gene-79.6_crovir-transcript-4487	viridis:brown	0	0	0	0	0	0	0	0
P3H3	viridis:brown	0	0	0	0	0	0	0	0
C2CD3	viridis:brown	0	0	0	0	0	0	0	0
NPTN	viridis:brown	0	0	0	0	0	0	0	0
MAP3K9	viridis:brown	0	0	0	0	0	0	0	0
ZBED9.5	viridis:brown	0	0	0	0	0	0	0	0
augustus_masked-scaffold-un14-processed-gene-1.8	viridis:brown	0	0	0	0	0	0	0	0
RAB1A.2	viridis:brown	0	0	0	0	0	0	0	0
TRIM8	viridis:brown	0	0	0	0	0	0	0	0
PZP	viridis:brown	0	0	0	0	0	0	0	0
SLC35F2	viridis:brown	0	0	0	0	0	0	0	0
RPF1	viridis:brown	0	0	0	0	0	0	0	0
ADGRL2	viridis:brown	0	0	0	0	0	0	0	0
RNF149	viridis:brown	0	0	0	0	0	0	0	0
FOXI1	viridis:brown	1	1	0	0	0	0	0	0
OVCH1	viridis:brown	0	0	0	0	0	0	0	0
UROD	viridis:brown	0	0	0	0	0	0	0	0
TMEM222	viridis:brown	0	0	0	0	0	0	0	0
RNF44	viridis:brown	0	0	0	0	0	0	0	0
C11orf95.1	viridis:brown	0	0	0	0	0	0	0	0
SLC28A3	viridis:brown	0	0	0	0	0	0	0	0
DTX2	viridis:brown	0	0	0	0	0	0	0	0
POLR1D	viridis:brown	0	0	0	0	0	0	0	0
MAP9	viridis:brown	0	0	0	0	0	0	0	0
SLC37A4	viridis:brown	0	0	0	0	0	0	0	0
RAB39B.1	viridis:brown	0	0	0	0	0	0	0	0
maker-scaffold-ma2-augustus-gene-460.14_crovir-transcript-14986	viridis:brown	0	0	0	0	0	0	0	0
SEPHS1	viridis:brown	0	0	0	0	0	0	0	0
PRPF31	viridis:brown	0	0	0	0	0	0	0	0
BRAT1	viridis:brown	0	0	0	0	0	0	0	0
ZDHHC18	viridis:brown	0	0	0	0	0	0	0	0
ST3GAL1.1	viridis:brown	0	0	0	0	0	0	0	0
C4orf33	viridis:brown	0	0	0	0	0	0	0	0
MRRF	viridis:brown	0	0	0	0	0	0	0	0
augustus_masked-scaffold-un235-processed-gene-0.0	viridis:brown	0	0	0	0	0	0	0	0
AADACL3	viridis:brown	0	0	0	0	0	0	0	0
maker-scaffold-mi7-augustus-gene-20.28_crovir-transcript-1395	viridis:brown	0	0	0	0	0	0	0	0
PRLHR.1	viridis:brown	0	0	0	0	0	0	0	0
EHMT1	viridis:brown	0	0	0	0	0	0	0	0
ANGPTL1	viridis:brown	0	0	0	0	0	0	0	0
PARP2	viridis:brown	0	0	0	0	0	0	0	0
XP_005252096	viridis:brown	0	0	0	0	0	0	0	0
ABRAXAS1	viridis:brown	0	0	0	0	0	0	0	0
WDYHV1	viridis:brown	0	0	0	0	0	0	0	0
SAYSD1	viridis:brown	0	0	0	0	0	0	0	0
MAB21L4	viridis:brown	0	0	0	0	0	0	0	0
PROSER1	viridis:brown	0	0	0	0	0	0	0	0
THOC1	viridis:brown	0	0	0	0	0	0	0	0
PALD1	viridis:brown	0	0	0	0	0	0	0	0
TMC6	viridis:brown	0	0	0	0	0	0	0	0
XP_005271584	viridis:brown	0	0	0	0	0	0	0	0
RS1	viridis:brown	0	0	0	0	0	0	0	0
Venom_CRISP2	viridis:brown	0	0	0	0	0	0	0	0
HAPLN1	viridis:brown	0	0	0	0	0	0	0	0
CLCN7	viridis:brown	0	0	0	0	0	0	0	0
FBXO45	viridis:brown	0	0	0	0	0	0	0	0
KRT17.3	viridis:brown	0	0	0	0	0	0	0	0
WDR19.1	viridis:brown	0	0	0	0	0	0	0	0
SEC14L2	viridis:brown	0	0	0	0	0	0	0	0
CYP2C8.1	viridis:brown	0	0	0	0	0	0	0	0
TRAF3IP2	viridis:brown	0	0	0	0	0	0	0	0
ZFP2	viridis:brown	0	0	0	0	0	0	0	0
maker-scaffold-mi1-augustus-gene-73.35_crovir-transcript-13098	viridis:brown	0	0	0	0	0	0	0	0
PHC1	viridis:brown	0	0	0	0	0	0	0	0
trnascan-scaffold-ma6-noncoding-Pseudo_CGC-gene-12.0	viridis:brown	0	0	0	0	0	0	0	0
MORC3	viridis:brown	0	0	0	0	0	0	0	0
SLC12A3.1	viridis:brown	0	0	0	0	0	0	0	0
PP2D1	viridis:brown	0	0	0	0	0	0	0	0
TMEM43	viridis:brown	0	0	0	0	0	0	0	0
KIFAP3	viridis:brown	0	0	0	0	0	0	0	0
BOD1L1	viridis:brown	0	0	0	0	0	0	0	0
FRMD5	viridis:brown	0	0	0	0	0	0	0	0
CEP68	viridis:brown	0	0	0	0	0	0	0	0
TEDC1	viridis:brown	0	0	0	0	0	0	0	0
SPINK5	viridis:brown	0	0	0	0	0	0	0	0
TMED4	viridis:brown	0	0	0	0	0	0	0	0
BCL7C	viridis:brown	0	0	0	0	0	0	0	0
PAQR3	viridis:brown	0	0	0	0	0	0	0	0
TNFRSF1A	viridis:brown	0	0	0	0	0	0	0	0
LONRF3	viridis:brown	0	0	0	0	0	0	0	0
POFUT2	viridis:brown	0	0	0	0	0	0	0	0
SPSB3	viridis:brown	0	0	0	0	0	0	0	0
EMILIN2	viridis:brown	0	0	0	0	0	0	0	0
SLC5A8	viridis:brown	0	0	0	0	0	0	0	0
CHST15	viridis:brown	0	0	0	0	0	0	0	0
SLC35D2	viridis:brown	0	0	0	0	0	0	0	0
maker-scaffold-un10-augustus-gene-10.16	viridis:brown	0	0	0	0	0	0	0	0
maker-scaffold-un22-augustus-gene-0.39	viridis:brown	0	0	0	0	0	0	0	0
augustus_masked-scaffold-un19-processed-gene-0.14	viridis:brown	0	0	0	0	0	0	0	0
FAM83F	viridis:brown	0	0	0	0	0	0	0	0
BLOC1S1	viridis:brown	0	0	0	0	0	0	0	0
SGK3	viridis:brown	0	0	0	0	0	0	0	0
XP_016857646	viridis:brown	0	0	0	0	0	0	0	0
RASGRF2	viridis:brown	0	0	0	0	0	0	0	0
NBN	viridis:brown	0	0	0	0	0	0	0	0
CDO1	viridis:brown	0	0	0	0	0	0	0	0
XAB2	viridis:brown	0	0	0	0	0	0	0	0
UTP20.2	viridis:brown	0	0	0	0	0	0	0	0
CHN2	viridis:brown	0	0	0	0	0	0	0	0
CCN2.1	viridis:brown	0	0	0	0	0	0	0	0
maker-scaffold-mi2-augustus-gene-23.20_crovir-transcript-757	viridis:brown	0	0	0	0	0	0	0	0
maker-scaffold-ma1-augustus-gene-32.18_crovir-transcript-6884	viridis:brown	0	0	0	0	0	0	0	0
NUDT12	viridis:brown	0	0	0	0	0	0	0	0
PGK1	viridis:brown	0	0	0	0	0	0	0	0
ATP10B	viridis:brown	0	0	0	0	0	0	0	0
RORB	viridis:brown	1	0	0	0	0	0	0	0
INA	viridis:brown	0	0	0	0	0	0	0	0
TMEM60	viridis:brown	0	0	0	0	0	0	0	0
maker-scaffold-mi7-augustus-gene-2.23_crovir-transcript-1048	viridis:brown	0	0	0	0	0	0	0	0
maker-scaffold-un26-augustus-gene-0.21	viridis:brown	0	0	0	0	0	0	0	0
WDR4	viridis:brown	0	0	0	0	0	0	0	0
CCN4	viridis:brown	0	0	0	0	0	0	0	0
maker-scaffold-mi7-augustus-gene-4.27_crovir-transcript-1077	viridis:brown	0	0	0	0	0	0	0	0
CCDC181	viridis:brown	0	0	0	0	0	0	0	0
RASA1	viridis:brown	0	0	0	0	0	0	0	0
RASSF5	viridis:brown	0	0	0	0	0	0	0	0
Venom_SVSP5	viridis:brown	0	0	0	0	0	0	0	0
NAB1	viridis:brown	0	0	0	0	0	0	0	0
XP_016855505	viridis:brown	0	0	0	0	0	0	0	0
SPCS3	viridis:brown	0	0	0	0	0	0	0	0
DLL4	viridis:brown	0	0	0	0	0	0	0	0
CYCS.1	viridis:brown	0	0	0	0	0	0	0	0
CXCL8.1	viridis:brown	0	0	0	0	0	0	0	0
ATP6V0B	viridis:brown	0	0	0	0	0	0	0	0
BTBD11	viridis:brown	0	0	0	0	0	0	0	0
ADAM22	viridis:brown	0	0	0	0	0	0	0	0
SLC25A47	viridis:brown	0	0	0	0	0	0	0	0
BLOC1S3	viridis:brown	0	0	0	0	0	0	0	0
METTL5	viridis:brown	0	0	0	0	0	0	0	0
augustus_masked-scaffold-un81-processed-gene-0.0	viridis:brown	0	0	0	0	0	0	0	0
CCND1	viridis:brown	1	1	0	1	0	0	0	0
XP_011538030	viridis:brown	0	0	0	0	0	0	0	0
PIDD1	viridis:brown	0	0	0	0	0	0	0	0
CWF19L2	viridis:brown	0	0	0	0	0	0	0	0
BBS5	viridis:brown	0	0	0	0	0	0	0	0
TMEM168	viridis:brown	0	0	0	0	0	0	0	0
CXorf58	viridis:brown	0	0	0	0	0	0	0	0
RRAGD	viridis:brown	0	0	0	0	0	0	0	0
GNS.1	viridis:brown	0	0	0	0	0	0	0	0
PLB1	viridis:brown	0	0	0	0	0	0	0	0
NTN4.1	viridis:brown	0	0	0	0	0	0	0	0
ANKMY1	viridis:brown	0	0	0	0	0	0	0	0
TRPM1	viridis:brown	0	0	0	0	0	0	0	0
CLDN15	viridis:brown	0	0	0	0	0	0	0	0
ACTA2	viridis:brown	0	0	0	0	0	0	0	0
MAP3K20	viridis:brown	0	0	0	0	0	0	0	0
MFAP3L	viridis:brown	0	0	0	0	0	0	0	0
ABHD6.4	viridis:brown	0	0	0	0	0	0	0	0
SPOCK3	viridis:brown	0	0	0	0	0	0	0	0
GAMT	viridis:brown	0	0	0	0	0	0	0	0
augustus_masked-scaffold-ma3-processed-gene-365.0_crovir-transcript-5822	viridis:brown	0	0	0	0	0	0	0	0
GNAS.1	viridis:brown	0	0	0	0	0	0	0	0
FBLN5	viridis:brown	0	0	0	0	0	0	0	0
RLN3	viridis:brown	0	0	0	0	0	0	0	0
TPBG	viridis:brown	0	0	0	0	0	0	0	0
CEP43	viridis:brown	0	0	0	0	0	0	0	0
XP_016868690	viridis:brown	0	0	0	0	0	0	0	0
MDM1	viridis:brown	0	0	0	0	0	0	0	0
IQGAP1.1	viridis:brown	0	0	0	0	0	0	0	0
WDR19	viridis:brown	0	0	0	0	0	0	0	0
BOD1L1.1	viridis:brown	0	0	0	0	0	0	0	0
XP_005253089	viridis:brown	0	0	0	0	0	0	0	0
ABHD6	viridis:brown	0	0	0	0	0	0	0	0
FECH	viridis:brown	0	0	0	0	0	0	0	0
ERI2	viridis:brown	0	0	0	0	0	0	0	0
FAM180B	viridis:brown	0	0	0	0	0	0	0	0
PDPR	viridis:brown	0	0	0	0	0	0	0	0
maker-scaffold-ma4-augustus-gene-208.14_crovir-transcript-3700	viridis:brown	0	0	0	0	0	0	0	0
VPS13C	viridis:brown	0	0	0	0	0	0	0	0
NINL	viridis:brown	0	0	0	0	0	0	0	0
ALDH7A1	viridis:brown	0	0	0	0	0	0	0	0
FBN1	viridis:brown	0	0	0	0	0	0	0	0
NTF4	viridis:brown	0	0	0	0	0	0	0	0
DRG2	viridis:brown	0	0	0	0	0	0	0	0
ABCA5	viridis:brown	0	0	0	0	0	0	0	0
AOPEP	viridis:brown	0	0	0	0	0	0	0	0
maker-scaffold-mi7-augustus-gene-2.14_crovir-transcript-1045	viridis:brown	0	0	0	0	0	0	0	0
CHCHD6	viridis:brown	0	0	0	0	0	0	0	0
LANCL3	viridis:brown	0	0	0	0	0	0	0	0
FADS1.1	viridis:brown	0	0	0	0	0	0	0	0
Venom_SVSP7	viridis:brown	0	0	0	0	0	0	0	0
ALDH2	viridis:brown	0	0	0	0	0	0	0	0
DNAJC15	viridis:brown	0	0	0	0	0	0	0	0
RIBC1	viridis:brown	0	0	0	0	0	0	0	0
TRAK1	viridis:brown	0	0	0	0	0	0	0	0
GPX7	viridis:brown	0	0	0	0	0	0	0	0
CTPS2.1	viridis:brown	0	0	0	0	0	0	0	0
HGF.1	viridis:brown	0	0	0	0	0	0	0	0
XP_005274365	viridis:brown	0	0	0	0	0	0	0	0
ZSWIM6	viridis:brown	0	0	0	0	0	0	0	0
HDAC3	viridis:brown	1	1	0	0	0	0	0	0
C2CD4D.1	viridis:brown	0	0	0	0	0	0	0	0
TRAPPC11	viridis:brown	0	0	0	0	0	0	0	0
PDC	viridis:brown	0	0	0	0	0	0	0	0
HELT	viridis:brown	1	0	0	0	0	0	0	0
GM2A	viridis:brown	0	0	0	0	0	0	0	0
DENND1A.1	viridis:brown	0	0	0	0	0	0	0	0
GPX3	viridis:brown	0	0	0	0	0	0	0	0
PCDH8	viridis:brown	0	0	0	0	0	0	0	0
MED16	viridis:brown	0	0	0	0	0	0	0	0
augustus_masked-scaffold-ma3-processed-gene-518.3_crovir-transcript-6443	viridis:brown	0	0	0	0	0	0	0	0
MEDAG	viridis:brown	0	0	0	0	0	0	0	0
maker-scaffold-mi1-augustus-gene-31.15_crovir-transcript-12797	viridis:brown	0	0	0	0	0	0	0	0
TECTB	viridis:brown	0	0	0	0	0	0	0	0
SLC7A11.1	viridis:brown	0	0	0	0	0	0	0	0
NPR2.2	viridis:brown	0	0	0	0	0	0	0	0
FAM83C	viridis:brown	0	0	0	0	0	0	0	0
SDCCAG8	viridis:brown	0	0	0	0	0	0	0	0
TADA1	viridis:brown	0	0	0	0	0	0	0	0
KIAA0319	viridis:brown	0	0	0	0	0	0	0	0
PPP1R13B	viridis:brown	0	0	0	0	0	0	0	0
ADIPOQ	viridis:brown	0	0	0	0	0	0	0	0
FAT3	viridis:brown	0	0	0	0	0	0	0	0
FKBP15	viridis:brown	0	0	0	0	0	0	0	0
HSD11B1	viridis:brown	0	0	0	0	0	0	0	0
XP_016867428	viridis:brown	0	0	0	0	0	0	0	0
PCGF3	viridis:brown	0	0	0	0	0	0	0	0
GNB1	viridis:brown	0	0	0	0	0	0	0	0
maker-scaffold-mi1-augustus-gene-24.7_crovir-transcript-12749	viridis:brown	0	0	0	0	0	0	0	0
WDFY4.1	viridis:brown	0	0	0	0	0	0	0	0
COL17A1	viridis:brown	0	0	0	0	0	0	0	0
KLHDC8B	viridis:brown	0	0	0	0	0	0	0	0
ATP5PO	viridis:brown	0	0	0	0	0	0	0	0
PGS1	viridis:brown	0	0	0	0	0	0	0	0
MEF2D	viridis:brown	1	0	1	0	1	0	0	0
RIMS1	viridis:brown	0	0	0	0	0	0	0	0
RNF25	viridis:brown	0	0	0	0	0	0	0	0
MCF2L2	viridis:brown	0	0	0	0	0	0	0	0
SHISA2	viridis:brown	0	0	0	0	0	0	0	0
BABAM2.2	viridis:brown	0	0	0	0	0	0	0	0
VPS13D	viridis:brown	0	0	0	0	0	0	0	0
FANCD2	viridis:brown	0	0	0	0	0	0	0	0
PPIL4	viridis:brown	0	0	0	0	0	0	0	0
GPX1	viridis:brown	0	0	0	0	0	0	0	0
CCDC69	viridis:brown	0	0	0	0	0	0	0	0
ATPAF1	viridis:brown	0	0	0	0	0	0	0	0
PDE4A	viridis:brown	0	0	0	0	0	0	0	0
ADGRA3	viridis:brown	0	0	0	0	0	0	0	0
ECSIT	viridis:brown	0	0	0	0	0	0	0	0
XP_016868179.3	viridis:brown	0	0	0	0	0	0	0	0
augustus_masked-scaffold-un95-processed-gene-0.1	viridis:brown	0	0	0	0	0	0	0	0
AGMO.2	viridis:brown	0	0	0	0	0	0	0	0
RNF125	viridis:brown	0	0	0	0	0	0	0	0
XIAP	viridis:brown	0	0	0	0	0	0	0	0
BRF1.1	viridis:brown	0	0	0	0	0	0	0	0
ANAPC13	viridis:brown	0	0	0	0	0	0	0	0
THAP12	viridis:brown	1	0	0	0	0	0	0	0
PSPC1	viridis:brown	1	0	0	0	0	0	0	0
CAPN1.1	viridis:brown	0	0	0	0	0	0	0	0
CCDC91	viridis:brown	0	0	0	0	0	0	0	0
MCC	viridis:brown	0	0	0	0	0	0	0	0
BCAR3	viridis:brown	0	0	0	0	0	0	0	0
SHISA9.2	viridis:brown	0	0	0	0	0	0	0	0
PSMC3	viridis:brown	0	0	0	0	0	0	0	0
BTBD2.1	viridis:brown	0	0	0	0	0	0	0	0
C12orf65	viridis:brown	0	0	0	0	0	0	0	0
VSX1	viridis:brown	1	0	0	0	0	0	0	0
XP_005266998	viridis:brown	0	0	0	0	0	0	0	0
ZFHX3.1	viridis:brown	0	0	0	0	0	0	0	0
RAX.1	viridis:brown	0	0	0	0	0	0	0	0
maker-scaffold-ma2-augustus-gene-122.13_crovir-transcript-13512	viridis:brown	0	0	0	0	0	0	0	0
CEP126	viridis:brown	0	0	0	0	0	0	0	0
SCRN1.1	viridis:brown	0	0	0	0	0	0	0	0
TLCD4	viridis:brown	0	0	0	0	0	0	0	0
RHOJ	viridis:brown	0	0	0	0	0	0	0	0
MTAP	viridis:brown	0	0	0	0	0	0	0	0
PTPRCAP	viridis:brown	0	0	0	0	0	0	0	0
augustus_masked-scaffold-mi7-processed-gene-40.8_crovir-transcript-1665	viridis:brown	0	0	0	0	0	0	0	0
maker-scaffold-un11-augustus-gene-5.14	viridis:brown	0	0	0	0	0	0	0	0
DDC	viridis:brown	0	0	0	0	0	0	0	0
SH3RF1.1	viridis:brown	0	0	0	0	0	0	0	0
TFPT	viridis:brown	0	0	0	0	0	0	0	0
TXNRD1.2	viridis:brown	0	0	0	0	0	0	0	0
TBKBP1	viridis:brown	0	0	0	0	0	0	0	0
maker-scaffold-un22-augustus-gene-0.27	viridis:brown	0	0	0	0	0	0	0	0
PARP1	viridis:brown	1	0	0	0	0	0	0	0
COQ4	viridis:brown	0	0	0	0	0	0	0	0
PHETA1.1	viridis:brown	0	0	0	0	0	0	0	0
CARS2	viridis:brown	0	0	0	0	0	0	0	0
SS18	viridis:brown	0	0	0	0	0	0	0	0
AP3M2	viridis:brown	0	0	0	0	0	0	0	0
maker-scaffold-un22-augustus-gene-0.28	viridis:brown	0	0	0	0	0	0	0	0
HYAL2	viridis:brown	1	0	0	0	0	0	0	0
CLCN4	viridis:brown	0	0	0	0	0	0	0	0
KRT75.4	viridis:brown	0	0	0	0	0	0	0	0
TNRC18	viridis:brown	0	0	0	0	0	0	0	0
SOX10	viridis:brown	1	1	0	0	0	0	0	0
TSPAN15.1	viridis:brown	0	0	0	0	0	0	0	0
ZNF254	viridis:brown	0	0	0	0	0	0	0	0
RARS2	viridis:brown	0	0	0	0	0	0	0	0
AGMO	viridis:brown	0	0	0	0	0	0	0	0
RPL19	viridis:brown	0	0	0	0	0	0	0	0
trnascan-scaffold-mi1-noncoding-Pseudo_AGA-gene-6.1	viridis:brown	0	0	0	0	0	0	0	0
IRGC	viridis:brown	0	0	0	0	0	0	0	0
SMC3	viridis:brown	0	0	0	0	0	0	0	0
augustus_masked-scaffold-un11-processed-gene-5.11	viridis:brown	0	0	0	0	0	0	0	0
MAP3K6	viridis:brown	0	0	0	0	0	0	0	0
NUPR2	viridis:brown	0	0	0	0	0	0	0	0
SEMA3E.1	viridis:brown	0	0	0	0	0	0	0	0
PLA2G4A	viridis:brown	0	0	0	0	0	0	0	0
WDR66	viridis:brown	0	0	0	0	0	0	0	0
PRSS8.2	viridis:brown	0	0	0	0	0	0	0	0
RBM41	viridis:brown	0	0	0	0	0	0	0	0
SEPT5.GP1BB	viridis:brown	0	0	0	0	0	0	0	0
ETFB	viridis:brown	0	0	0	0	0	0	0	0
ETNK1	viridis:brown	0	0	0	0	0	0	0	0
PORCN	viridis:brown	0	0	0	0	0	0	0	0
DNAJC27	viridis:brown	0	0	0	0	0	0	0	0
maker-scaffold-un18-augustus-gene-0.18	viridis:brown	0	0	0	0	0	0	0	0
RGL1	viridis:brown	0	0	0	0	0	0	0	0
VSTM5	viridis:brown	0	0	0	0	0	0	0	0
XP_005266896	viridis:brown	0	0	0	0	0	0	0	0
RNF138	viridis:brown	0	0	0	0	0	0	0	0
IRAK1BP1	viridis:brown	0	0	0	0	0	0	0	0
GDPD3	viridis:brown	0	0	0	0	0	0	0	0
PSMG1	viridis:brown	0	0	0	0	0	0	0	0
EEPD1	viridis:brown	0	0	0	0	0	0	0	0
FLACC1	viridis:brown	0	0	0	0	0	0	0	0
Venom_SVSP9	viridis:brown	0	0	0	0	0	0	0	0
ACADL.1	viridis:brown	0	0	0	0	0	0	0	0
EHHADH	viridis:brown	0	0	0	0	0	0	0	0
DNAH17	viridis:brown	0	0	0	0	0	0	0	0
CDCA4	viridis:brown	0	0	0	0	0	0	0	0
MRPL41	viridis:brown	0	0	0	0	0	0	0	0
PRR15	viridis:brown	0	0	0	0	0	0	0	0
NTNG2	viridis:brown	0	0	0	0	0	0	0	0
augustus_masked-scaffold-un235-processed-gene-0.1	viridis:brown	0	0	0	0	0	0	0	0
GTF2A1L	viridis:brown	1	0	0	0	0	0	0	0
maker-scaffold-ma1-augustus-gene-780.7_crovir-transcript-9188	viridis:brown	0	0	0	0	0	0	0	0
trnascan-scaffold-mi2-noncoding-Pseudo_AGA-gene-60.0	viridis:brown	0	0	0	0	0	0	0	0
NWD1	viridis:brown	0	0	0	0	0	0	0	0
ST3GAL1	viridis:brown	0	0	0	0	0	0	0	0
augustus_masked-scaffold-un910-processed-gene-0.0	viridis:brown	0	0	0	0	0	0	0	0
EPX	viridis:brown	0	0	0	0	0	0	0	0
FGF21	viridis:brown	0	0	0	0	0	0	0	0
trnascan-scaffold-ma2-noncoding-SeC_TCA-gene-716.0	viridis:brown	0	0	0	0	0	0	0	0
WSB1	viridis:brown	0	0	0	0	0	0	0	0
ABCB11	viridis:brown	0	0	0	0	0	0	0	0
PDCD5	viridis:brown	0	0	0	0	0	0	0	0
maker-scaffold-un17-augustus-gene-0.11	viridis:brown	0	0	0	0	0	0	0	0
NAIF1	viridis:brown	0	0	0	0	0	0	0	0
BAX	viridis:brown	0	0	0	0	0	0	0	0
SDC4	viridis:brown	0	0	0	0	0	0	0	0
FAM83G	viridis:brown	0	0	0	0	0	0	0	0
Venom_SVMP7	viridis:brown	0	0	0	0	0	0	0	0
SWSAP1	viridis:brown	0	0	0	0	0	0	0	0
C11orf24	viridis:brown	0	0	0	0	0	0	0	0
KCNIP2	viridis:brown	0	0	0	0	0	0	0	0
maker-scaffold-ma5-augustus-gene-42.9_crovir-transcript-10254	viridis:brown	0	0	0	0	0	0	0	0
VWA2	viridis:brown	0	0	0	0	0	0	0	0
FKBP3	viridis:brown	0	0	0	0	0	0	0	0
DAPP1	viridis:brown	0	0	0	0	0	0	0	0
HTR4	viridis:brown	0	0	0	0	0	0	0	0
ZBED1	viridis:brown	0	0	1	0	0	0	0	0
HACD4	viridis:brown	0	0	0	0	0	0	0	0
HAS3	viridis:brown	0	0	0	0	0	0	0	0
RAB8B	viridis:brown	0	0	0	0	0	0	0	0
SDR42E2	viridis:brown	0	0	0	0	0	0	0	0
GPM6B	viridis:brown	0	0	0	0	0	0	0	0
TBKBP1.1	viridis:brown	0	0	0	0	0	0	0	0
UVRAG	viridis:brown	0	0	0	0	0	0	0	0
TSR2	viridis:brown	0	0	0	0	0	0	0	0
RNF126	viridis:brown	0	0	0	0	0	0	0	0
EPHB3	viridis:brown	0	0	0	0	0	0	0	0
TACC2	viridis:brown	0	0	0	0	0	0	0	0
ARHGEF37	viridis:brown	0	0	0	0	0	0	0	0
ZNF112	viridis:brown	0	0	0	0	0	0	0	0
SLC26A3	viridis:brown	1	0	0	0	0	0	0	0
UBL5	viridis:brown	0	0	0	0	0	0	0	0
ERP27	viridis:brown	0	0	0	0	0	0	0	0
AGTRAP	viridis:brown	0	0	0	0	0	0	0	0
ASRGL1	viridis:brown	0	0	0	0	0	0	0	0
FLNB	viridis:brown	0	0	0	0	0	0	0	0
RNF182.2	viridis:brown	0	0	0	0	0	0	0	0
KCNAB1	viridis:brown	0	0	0	0	0	0	0	0
MDGA2	viridis:brown	0	0	0	0	0	0	0	0
AMZ1	viridis:brown	0	0	0	0	0	0	0	0
CCNH	viridis:brown	0	0	0	0	0	0	0	0
PGAP6	viridis:brown	0	0	0	0	0	0	0	0
NPAS4	viridis:brown	1	0	0	0	0	0	0	0
ZBTB16	viridis:brown	1	0	0	0	0	0	0	0
MICU1.1	viridis:brown	0	0	0	0	0	0	0	0
ADCY7	viridis:brown	0	0	0	0	0	0	0	0
DBX1	viridis:brown	1	0	0	0	0	0	0	0
CD276	viridis:brown	0	0	0	0	0	0	0	0
IFNAR1	viridis:brown	0	0	0	0	0	0	0	0
NNMT	viridis:brown	0	0	0	0	0	0	0	0
AGMO.1	viridis:brown	0	0	0	0	0	0	0	0
HK2.1	viridis:brown	0	0	0	0	0	0	0	0
XP_005246274	viridis:brown	0	0	0	0	0	0	0	0
FBXW10	viridis:brown	0	0	0	0	0	0	0	0
augustus_masked-scaffold-ma3-processed-gene-529.4_crovir-transcript-6491	viridis:brown	0	0	0	0	0	0	0	0
LMX1A.1	viridis:brown	0	0	0	0	0	0	0	0
NHSL1	viridis:brown	0	0	0	0	0	0	0	0
NPL	viridis:brown	0	0	0	0	0	0	0	0
GALNT5	viridis:brown	0	0	0	0	0	0	0	0
COL12A1.1	viridis:brown	0	0	0	0	0	0	0	0
ACP7	viridis:brown	0	0	0	0	0	0	0	0
STAG2	viridis:brown	0	0	0	0	0	0	0	0
SFRP1	viridis:brown	0	0	0	0	0	0	0	0
trnascan-scaffold-ma7-noncoding-Pseudo_GCA-gene-16.1	viridis:brown	0	0	0	0	0	0	0	0
maker-scaffold-un599-augustus-gene-0.1	viridis:brown	0	0	0	0	0	0	0	0
MAN1C1	viridis:brown	0	0	0	0	0	0	0	0
PTPRH	viridis:brown	0	0	0	0	0	0	0	0
USP15.1	viridis:brown	0	0	0	0	0	0	0	0
ZNF521	viridis:brown	1	0	0	0	0	0	0	0
MYRF	viridis:brown	1	0	0	0	0	0	0	0
PANK2	viridis:brown	0	0	0	0	0	0	0	0
PINLYP.3	viridis:brown	0	0	0	0	0	0	0	0
MMP28	viridis:brown	0	0	0	0	0	0	0	0
APIP	viridis:brown	0	0	0	0	0	0	0	0
CLDN2	viridis:brown	0	0	0	0	0	0	0	0
maker-scaffold-ma2-augustus-gene-477.7_crovir-transcript-15052	viridis:brown	0	0	0	0	0	0	0	0
DSG2	viridis:brown	0	0	0	0	0	0	0	0
SLC29A1	viridis:brown	0	0	0	0	0	0	0	0
ERCC4	viridis:brown	0	0	0	0	0	0	0	0
TEKT1	viridis:brown	0	0	0	0	0	0	0	0
CFAP65	viridis:brown	0	0	0	0	0	0	0	0
ELP3	viridis:brown	0	0	0	0	0	0	0	0
XP_024301960.1	viridis:brown	0	0	0	0	0	0	0	0
ABHD14A	viridis:brown	0	0	0	0	0	0	0	0
EPHA4.1	viridis:brown	0	0	0	0	0	0	0	0
DKK4	viridis:brown	0	0	0	0	0	0	0	0
NEO1	viridis:brown	0	0	0	0	0	0	0	0
C1orf198	viridis:brown	0	0	0	0	0	0	0	0
USP20	viridis:brown	0	0	0	0	0	0	0	0
FAAH2	viridis:brown	0	0	0	0	0	0	0	0
RTF2	viridis:brown	0	0	0	0	0	0	0	0
PWWP3A	viridis:brown	0	0	0	0	0	0	0	0
COQ3	viridis:brown	0	0	0	0	0	0	0	0
PMVK	viridis:brown	0	0	0	0	0	0	0	0
CAVIN2	viridis:brown	0	0	0	0	0	0	0	0
GAREM2	viridis:brown	0	0	0	0	0	0	0	0
OGFOD1	viridis:brown	0	0	0	0	0	0	0	0
PTPRM.4	viridis:brown	0	0	0	0	0	0	0	0
CIP2A	viridis:brown	0	0	0	0	0	0	0	0
RGP1	viridis:brown	0	0	0	0	0	0	0	0
UBE2F	viridis:brown	0	0	0	0	0	0	0	0
AMACR	viridis:brown	0	0	0	0	0	0	0	0
GLP1R.1	viridis:brown	0	0	0	0	0	0	0	0
HEBP1	viridis:brown	0	0	0	0	0	0	0	0
CD93	viridis:brown	0	0	0	0	0	0	0	0
XP_016879089	viridis:brown	0	0	0	0	0	0	0	0
ANKRD31	viridis:brown	0	0	0	0	0	0	0	0
TSKS	viridis:brown	0	0	0	0	0	0	0	0
MRPL14	viridis:brown	0	0	0	0	0	0	0	0
TUBD1	viridis:brown	0	0	0	0	0	0	0	0
TSPAN1.1	viridis:brown	0	0	0	0	0	0	0	0
RECQL5.1	viridis:brown	0	0	0	0	0	0	0	0
LDHA	viridis:brown	0	0	0	0	0	0	0	0
COX6B1	viridis:brown	0	0	0	0	0	0	0	0
Venom_CRISP1	viridis:brown	0	0	0	0	0	0	0	0
maker-scaffold-un60-augustus-gene-0.3	viridis:brown	0	0	0	0	0	0	0	0
TRIM46	viridis:brown	0	0	0	0	0	0	0	0
XYLT1	viridis:brown	0	0	0	0	0	0	0	0
SREK1IP1	viridis:brown	0	0	0	0	0	0	0	0
SEMA6D	viridis:brown	0	0	0	0	0	0	0	0
maker-scaffold-un127-augustus-gene-0.3	viridis:brown	0	0	0	0	0	0	0	0
ADGRG6	viridis:brown	0	0	0	0	0	0	0	0
ENTPD8	viridis:brown	0	0	0	0	0	0	0	0
SNW1	viridis:brown	0	0	0	0	0	0	0	0
maker-scaffold-mi4-augustus-gene-45.19_crovir-transcript-205	viridis:brown	0	0	0	0	0	0	0	0
MR1.4	viridis:brown	0	0	0	0	0	0	0	0
HRG	viridis:brown	0	0	0	0	0	0	0	0
ASB13	viridis:brown	0	0	0	0	0	0	0	0
UPF2	viridis:brown	0	0	0	0	0	0	0	0
AQP8	viridis:brown	0	0	0	0	0	0	0	0
PAM	viridis:brown	0	0	0	0	0	0	0	0
TROAP	viridis:brown	0	0	0	0	0	0	0	0
maker-scaffold-ma1-augustus-gene-650.2_crovir-transcript-8806	viridis:brown	0	0	0	0	0	0	0	0
PITPNM2	viridis:brown	0	0	0	0	0	0	0	0
MPST	viridis:brown	0	0	0	0	0	0	0	0
KNL1	viridis:brown	0	0	0	0	0	0	0	0
HBS1L	viridis:brown	0	0	0	0	0	0	0	0
HSD17B13.1	viridis:brown	0	0	0	0	0	0	0	0
MCTP1.2	viridis:brown	0	0	0	0	0	0	0	0
PPP1R21	viridis:brown	0	0	0	0	0	0	0	0
ERBB3	viridis:brown	0	0	0	0	0	0	0	0
C11orf94	viridis:brown	0	0	0	0	0	0	0	0
PCNX2	viridis:brown	0	0	0	0	0	0	0	0
TRAK1.2	viridis:brown	0	0	0	0	0	0	0	0
SLC24A2	viridis:brown	0	0	0	0	0	0	0	0
NAV2.3	viridis:brown	0	0	0	0	0	0	0	0
XP_011543407	viridis:brown	0	0	0	0	0	0	0	0
RGS2	viridis:brown	0	0	0	0	0	0	0	0
SMLR1	viridis:brown	0	0	0	0	0	0	0	0
BTD	viridis:brown	0	0	0	0	0	0	0	0
augustus_masked-scaffold-un1500-processed-gene-0.0	viridis:brown	0	0	0	0	0	0	0	0
maker-scaffold-ma1-augustus-gene-73.6_crovir-transcript-7020	viridis:brown	0	0	0	0	0	0	0	0
SERAC1	viridis:brown	0	0	0	0	0	0	0	0
ARSK	viridis:brown	0	0	0	0	0	0	0	0
EXOSC4	viridis:brown	0	0	0	0	0	0	0	0
USP20.1	viridis:brown	0	0	0	0	0	0	0	0
PAK1	viridis:brown	0	0	0	0	0	0	0	0
ARPC5	viridis:brown	0	0	0	0	0	0	0	0
RASL12	viridis:brown	0	0	0	0	0	0	0	0
DOK5	viridis:brown	0	0	0	0	0	0	0	0
SLC4A5	viridis:brown	0	0	0	0	0	0	0	0
KCNU1.1	viridis:brown	0	0	0	0	0	0	0	0
SHC3	viridis:brown	0	0	0	0	0	0	0	0
IVNS1ABP	viridis:brown	0	0	0	0	0	0	0	0
SSBP4	viridis:brown	0	0	0	0	0	0	0	0
THSD4	viridis:brown	0	0	0	0	0	0	0	0
NCAPG	viridis:brown	0	0	0	0	0	0	0	0
ACTR3B	viridis:brown	0	0	0	0	0	0	0	0
trnascan-scaffold-ma7-noncoding-Pseudo_CAC-gene-204.0	viridis:brown	0	0	0	0	0	0	0	0
RWDD2B	viridis:brown	0	0	0	0	0	0	0	0
DEGS2	viridis:brown	0	0	0	0	0	0	0	0
CLK2.1	viridis:brown	0	0	0	0	0	0	0	0
WNT10A	viridis:brown	0	0	0	0	0	0	0	0
SLC22A6	viridis:brown	0	0	0	0	0	0	0	0
GFRA2.1	viridis:brown	0	0	0	0	0	0	0	0
SUPT3H.1	viridis:brown	0	0	0	0	0	0	0	0
CCDC151	viridis:brown	0	0	0	0	0	0	0	0
PKP2	viridis:brown	0	0	0	0	0	0	0	0
NMS	viridis:brown	0	0	0	0	0	0	0	0
APLF	viridis:brown	0	0	0	0	0	0	0	0
PRKAB1	viridis:brown	0	0	0	0	0	0	0	0
C1orf35	viridis:brown	0	0	0	0	0	0	0	0
TMEM86A.1	viridis:brown	0	0	0	0	0	0	0	0
maker-scaffold-un19-augustus-gene-0.50	viridis:brown	0	0	0	0	0	0	0	0
ANKRD39	viridis:brown	0	0	0	0	0	0	0	0
HDAC2	viridis:brown	0	0	1	0	0	0	0	0
FBXW7	viridis:brown	0	0	0	0	0	0	0	0
AFAP1L2	viridis:brown	0	0	0	0	0	0	0	0
C1QTNF5	viridis:brown	0	0	0	0	0	0	0	0
RHBDD2	viridis:brown	0	0	0	0	0	0	0	0
CASKIN1	viridis:brown	0	0	0	0	0	0	0	0
ILDR1	viridis:brown	0	0	0	0	0	0	0	0
MARVELD2	viridis:brown	0	0	0	0	0	0	0	0
RPL27	viridis:brown	0	0	0	0	0	0	0	0
UBE2E1	viridis:brown	0	0	0	0	0	0	0	0
AKR1B10	viridis:brown	0	0	0	0	0	0	0	0
LAMA2.1	viridis:brown	0	0	0	0	0	0	0	0
TMEM69	viridis:brown	0	0	0	0	0	0	0	0
RNF186	viridis:brown	0	0	0	0	0	0	0	0
GYG1	viridis:brown	0	0	0	0	0	0	0	0
GAB1	viridis:brown	0	0	0	0	0	0	0	0
HS3ST4	viridis:brown	0	0	0	0	0	0	0	0
maker-scaffold-ma2-augustus-gene-301.4_crovir-transcript-14147	viridis:brown	0	0	0	0	0	0	0	0
ITGA2B	viridis:brown	0	0	0	0	0	0	0	0
KCNQ3	viridis:brown	0	0	0	0	0	0	0	0
maker-scaffold-un76-augustus-gene-0.5	viridis:brown	0	0	0	0	0	0	0	0
JMJD7	viridis:brown	0	0	0	0	0	0	0	0
PICK1	viridis:brown	0	0	0	0	0	0	0	0
ZKSCAN4.1	viridis:brown	0	0	0	0	0	0	0	0
SPRED1	viridis:brown	0	0	0	0	0	0	0	0
LIMA1	viridis:brown	0	0	0	0	0	0	0	0
PTPRF	viridis:brown	0	0	0	0	0	0	0	0
RNPEP	viridis:brown	0	0	0	0	0	0	0	0
ETAA1	viridis:brown	0	0	0	0	0	0	0	0
GRWD1	viridis:brown	0	0	0	0	0	0	0	0
augustus_masked-scaffold-un19-processed-gene-0.16	viridis:brown	0	0	0	0	0	0	0	0
NRM	viridis:brown	0	0	0	0	0	0	0	0
EHD2.1	viridis:brown	0	0	0	0	0	0	0	0
PLPP7	viridis:brown	0	0	0	0	0	0	0	0
PLCH2	viridis:brown	0	0	0	0	0	0	0	0
PNN	viridis:brown	0	0	0	0	0	0	0	0
RPL14	viridis:brown	0	0	0	0	0	0	0	0
FH	viridis:brown	0	0	0	0	0	0	0	0
CCDC116	viridis:brown	0	0	0	0	0	0	0	0
CHRFAM7A	viridis:brown	0	0	0	0	0	0	0	0
GLMN	viridis:brown	0	0	0	0	0	0	0	0
LAMP5	viridis:brown	0	0	0	0	0	0	0	0
BCAP31	viridis:brown	0	0	0	0	0	0	0	0
GCN1	viridis:brown	0	0	0	0	0	0	0	0
MED27.1	viridis:brown	0	0	0	0	0	0	0	0
CELSR2	viridis:brown	0	0	0	0	0	0	0	0
PIDD1.1	viridis:brown	0	0	0	0	0	0	0	0
URM1	viridis:brown	0	0	0	0	0	0	0	0
OVOL1	viridis:brown	1	1	0	0	0	0	0	0
ARMC7	viridis:brown	0	0	0	0	0	0	0	0
TRPC3	viridis:brown	0	0	0	0	0	0	0	0
PUS10	viridis:brown	0	0	0	0	0	0	0	0
trnascan-scaffold-un15-noncoding-Cys_GCA-gene-0.1	viridis:brown	0	0	0	0	0	0	0	0
EXOC3L2	viridis:brown	0	0	0	0	0	0	0	0
NGFR.1	viridis:brown	0	0	0	0	0	0	0	0
CLIC4	viridis:brown	0	0	0	0	0	0	0	0
NEFH	viridis:brown	0	0	0	0	0	0	0	0
CBLB	viridis:brown	0	0	0	0	0	0	0	0
RAB31	viridis:brown	0	0	0	0	0	0	0	0
LRRC40	viridis:brown	0	0	0	0	0	0	0	0
SERPINB8	viridis:brown	0	0	0	0	0	0	0	0
LAMA5	viridis:brown	0	0	0	0	0	0	0	0
SPRED2	viridis:brown	0	0	0	0	0	0	0	0
TDP1	viridis:brown	0	0	0	0	0	0	0	0
maker-scaffold-ma2-augustus-gene-122.14_crovir-transcript-13514	viridis:brown	0	0	0	0	0	0	0	0
RBMS1	viridis:brown	0	0	0	0	0	0	0	0
PIK3CG	viridis:brown	0	0	0	0	0	0	0	0
DVL1	viridis:brown	0	0	0	0	0	0	0	0
augustus_masked-scaffold-un4913-processed-gene-0.0	viridis:brown	0	0	0	0	0	0	0	0
MIA2.1	viridis:brown	0	0	0	0	0	0	0	0
SLC30A6	viridis:brown	0	0	0	0	0	0	0	0
TLK2.1	viridis:brown	0	0	0	0	0	0	0	0
RPL23	viridis:brown	0	0	0	0	0	0	0	0
SEMA4A	viridis:brown	0	0	0	0	0	0	0	0
HDGFL3	viridis:brown	0	0	0	0	0	0	0	0
INS	viridis:brown	0	0	0	0	0	0	0	0
PAMR1	viridis:brown	0	0	0	0	0	0	0	0
LTO1	viridis:brown	0	0	0	0	0	0	0	0
MAP3K21	viridis:brown	0	0	0	0	0	0	0	0
WDR70.1	viridis:brown	0	0	0	0	0	0	0	0
MSI1	viridis:brown	0	0	0	0	0	0	0	0
FAM155B	viridis:brown	0	0	0	0	0	0	0	0
ANXA5	viridis:brown	0	0	0	0	0	0	0	0
ZNF560	viridis:brown	0	0	0	0	0	0	0	0
VPS33B	viridis:brown	0	0	0	0	0	0	0	0
DCAF12	viridis:brown	0	0	0	0	0	0	0	0
AXIN2	viridis:brown	0	0	0	0	0	0	0	0
HARS1.1	viridis:brown	0	0	0	0	0	0	0	0
COX6B1.1	viridis:brown	0	0	0	0	0	0	0	0
CPNE7	viridis:brown	0	0	0	0	0	0	0	0
PHOSPHO1	viridis:brown	0	0	0	0	0	0	0	0
ITGAV	viridis:brown	0	0	0	0	0	0	0	0
ZRANB3	viridis:brown	0	0	0	0	0	0	0	0
PELI1.1	viridis:brown	0	0	0	0	0	0	0	0
GHSR	viridis:brown	0	0	0	0	0	0	0	0
GFOD2	viridis:brown	0	0	0	0	0	0	0	0
RPL3	viridis:brown	0	0	0	0	0	0	0	0
NFE2L2	viridis:brown	1	0	0	0	0	0	0	0
ADCY2	viridis:brown	0	0	0	0	0	0	0	0
maker-scaffold-mi9-augustus-gene-12.13_crovir-transcript-4163	viridis:brown	0	0	0	0	0	0	0	0
ALG1	viridis:brown	0	0	0	0	0	0	0	0
maker-scaffold-mi1-augustus-gene-1.3_crovir-transcript-12660	viridis:brown	0	0	0	0	0	0	0	0
THSD1	viridis:brown	0	0	0	0	0	0	0	0
ANGPT1	viridis:brown	0	0	0	0	0	0	0	0
MR1.1	viridis:brown	0	0	0	0	0	0	0	0
maker-scaffold-un11-augustus-gene-5.19	viridis:brown	0	0	0	0	0	0	0	0
TRPC4.2	viridis:brown	0	0	0	0	0	0	0	0
PLEKHB2	viridis:brown	0	0	0	0	0	0	0	0
SPATA17	viridis:brown	0	0	0	0	0	0	0	0
PEX26	viridis:brown	0	0	0	0	0	0	0	0
RBM48	viridis:brown	0	0	0	0	0	0	0	0
EIF2AK1.1	viridis:brown	0	0	0	0	0	0	0	0
ARL13B	viridis:brown	0	0	0	0	0	0	0	0
CENPE	viridis:brown	0	0	0	0	0	0	0	0
ODF1	viridis:brown	0	0	0	0	0	0	0	0
R3HDM2	viridis:brown	0	0	0	0	0	0	0	0
NDUFS6	viridis:brown	0	0	0	0	0	0	0	0
ASMTL	viridis:brown	0	0	0	0	0	0	0	0
ACKR3	viridis:brown	0	0	0	0	0	0	0	0
trnascan-scaffold-ma3-noncoding-Pseudo_AGA-gene-267.0	viridis:brown	0	0	0	0	0	0	0	0
SNAPC3	viridis:brown	0	0	0	0	0	0	0	0
SLC41A1	viridis:brown	0	0	0	0	0	0	0	0
maker-scaffold-un11-augustus-gene-5.13	viridis:brown	0	0	0	0	0	0	0	0
ZC3H14.1	viridis:brown	0	0	0	0	0	0	0	0
LSAMP	viridis:brown	0	0	0	0	0	0	0	0
NDUFV2	viridis:brown	0	0	0	0	0	0	0	0
ZNF75D	viridis:brown	0	0	0	0	0	0	0	0
SV2B	viridis:brown	0	0	0	0	0	0	0	0
HGD.1	viridis:brown	0	0	0	0	0	0	0	0
ADGRL1	viridis:brown	0	0	0	0	0	0	0	0
trnascan-scaffold-ma1-noncoding-Pseudo_NNN-gene-28.0	viridis:brown	0	0	0	0	0	0	0	0
SLC26A9	viridis:brown	0	0	0	0	0	0	0	0
ENPP3	viridis:brown	0	0	0	0	0	0	0	0
TCN2	viridis:brown	0	0	0	0	0	0	0	0
DHRS7B	viridis:brown	0	0	0	0	0	0	0	0
RPAP3	viridis:brown	0	0	0	0	0	0	0	0
ITGB4	viridis:brown	0	0	0	0	0	0	0	0
IQCA1	viridis:brown	0	0	0	0	0	0	0	0
GLTP	viridis:brown	0	0	0	0	0	0	0	0
SLC26A2.1	viridis:brown	0	0	0	0	0	0	0	0
ISM2	viridis:brown	0	0	0	0	0	0	0	0
OXLD1	viridis:brown	0	0	0	0	0	0	0	0
MIB2	viridis:brown	0	0	0	0	0	0	0	0
ANGPTL2.1	viridis:brown	0	0	0	0	0	0	0	0
ANKRD49	viridis:brown	0	0	0	0	0	0	0	0
RASIP1	viridis:brown	0	0	0	0	0	0	0	0
augustus_masked-scaffold-un812-processed-gene-0.0	viridis:brown	0	0	0	0	0	0	0	0
NBEA	viridis:brown	0	0	0	0	0	0	0	0
LRRC45	viridis:brown	0	0	0	0	0	0	0	0
augustus_masked-scaffold-mi5-processed-gene-28.9_crovir-transcript-511	viridis:brown	0	0	0	0	0	0	0	0
maker-scaffold-ma1-augustus-gene-600.26_crovir-transcript-8752	viridis:brown	0	0	0	0	0	0	0	0
BCO2	viridis:brown	0	0	0	0	0	0	0	0
RGL3	viridis:brown	0	0	0	0	0	0	0	0
CA9	viridis:brown	0	0	0	0	0	0	0	0
TRIO	viridis:brown	0	0	0	0	0	0	0	0
NCOA7	viridis:brown	0	0	0	0	0	0	0	0
RASD2	viridis:brown	0	0	0	0	0	0	0	0
FPGT	viridis:brown	0	0	0	0	0	0	0	0
CCDC159	viridis:brown	0	0	0	0	0	0	0	0
GGT5	lutosus:lightyellow	0	0	0	0	0	0	0	0
THSD4.1	lutosus:lightyellow	0	0	0	0	0	0	0	0
TSPAN14	lutosus:lightyellow	0	0	0	0	0	0	0	0
DCHS2	lutosus:lightyellow	0	0	0	0	0	0	0	0
SOSTDC1	lutosus:lightyellow	0	0	0	0	0	0	0	0
H2BU1	lutosus:lightyellow	0	0	0	0	0	0	0	0
maker-scaffold-un22-augustus-gene-0.33	lutosus:lightyellow	0	0	0	0	0	0	0	0
XP_024306579	lutosus:lightyellow	0	0	0	0	0	0	0	0
SRSF1	lutosus:lightyellow	0	0	0	0	0	0	0	0
maker-scaffold-un26-augustus-gene-0.22	lutosus:lightyellow	0	0	0	0	0	0	0	0
ULK2	lutosus:lightyellow	0	0	0	0	0	0	0	0
CAT.1	lutosus:lightyellow	0	0	0	0	0	0	0	0
COG4	lutosus:lightyellow	0	0	0	0	0	0	0	0
GRAMD2B	lutosus:lightyellow	0	0	0	0	0	0	0	0
DMPK	lutosus:lightyellow	0	0	0	0	0	0	0	0
NPAS3	lutosus:lightyellow	1	0	0	0	0	0	0	0
TMEM68.5	lutosus:lightyellow	0	0	0	0	0	0	0	0
B3GALT5.1	lutosus:lightyellow	0	0	0	0	0	0	0	0
TSPAN3	lutosus:lightyellow	0	0	0	0	0	0	0	0
TMPRSS15	lutosus:lightyellow	0	0	0	0	0	0	0	0
MOB2	lutosus:lightyellow	0	0	0	0	0	0	0	0
TRPV6.1	lutosus:lightyellow	0	0	0	0	0	0	0	0
MXRA5	lutosus:lightyellow	0	0	0	0	0	0	0	0
MCHR1	lutosus:lightyellow	0	0	0	0	0	0	0	0
PLS1	lutosus:lightyellow	0	0	0	0	0	0	0	0
ARHGEF33	lutosus:lightyellow	0	0	0	0	0	0	0	0
BRINP2	lutosus:lightyellow	0	0	0	0	0	0	0	0
RWDD1	lutosus:lightyellow	0	0	0	0	0	0	0	0
CEL	lutosus:lightyellow	0	0	0	0	0	0	0	0
QRSL1.1	lutosus:lightyellow	0	0	0	0	0	0	0	0
TMEM212	lutosus:lightyellow	0	0	0	0	0	0	0	0
NR0B2	lutosus:lightyellow	1	0	0	0	0	0	0	0
GPLD1	lutosus:lightyellow	0	0	0	0	0	0	0	0
KIRREL3.1	lutosus:lightyellow	0	0	0	0	0	0	0	0
ARPC1A	lutosus:lightyellow	0	0	0	0	0	0	0	0
FBXO28	lutosus:lightyellow	0	0	0	0	0	0	0	0
SIPA1L2	lutosus:lightyellow	0	0	0	0	0	0	0	0
maker-scaffold-mi2-augustus-gene-23.23_crovir-transcript-755	lutosus:lightyellow	0	0	0	0	0	0	0	0
SLC2A5.7	lutosus:lightyellow	0	0	0	0	0	0	0	0
OLFM3	lutosus:lightyellow	0	0	0	0	0	0	0	0
maker-scaffold-un22-augustus-gene-0.22	lutosus:lightyellow	0	0	0	0	0	0	0	0
PIGX	lutosus:lightyellow	0	0	0	0	0	0	0	0
ELOVL4	lutosus:lightyellow	0	0	0	0	0	0	0	0
ALDH3B1	lutosus:lightyellow	0	0	0	0	0	0	0	0
RDH14	lutosus:lightyellow	0	0	0	0	0	0	0	0
LGR5	lutosus:lightyellow	0	0	0	0	0	0	0	0
NT5C1A.1	lutosus:lightyellow	0	0	0	0	0	0	0	0
TPH1	lutosus:lightyellow	0	0	0	0	0	0	0	0
XP_006724997	lutosus:lightyellow	0	0	0	0	0	0	0	0
DNA2	lutosus:lightyellow	0	0	0	0	0	0	0	0
NFS1	lutosus:lightyellow	0	0	0	0	0	0	0	0
CPB1	lutosus:lightyellow	0	0	0	0	0	0	0	0
SYNGR4	lutosus:lightyellow	0	0	0	0	0	0	0	0
MRPS5	lutosus:lightyellow	0	0	0	0	0	0	0	0
PRSS2.1	lutosus:lightyellow	0	0	0	0	0	0	0	0
FRMPD1	lutosus:lightyellow	0	0	0	0	0	0	0	0
trnascan-scaffold-ma3-noncoding-Pseudo_GCC-gene-470.0	lutosus:lightyellow	0	0	0	0	0	0	0	0
C6orf58	lutosus:lightyellow	0	0	0	0	0	0	0	0
HPCAL1.1	lutosus:lightyellow	0	0	0	0	0	0	0	0
PRSS1.4	lutosus:lightyellow	0	0	0	0	0	0	0	0
XYLT2	lutosus:lightyellow	0	0	0	0	0	0	0	0
LRRC55	lutosus:lightyellow	0	0	0	0	0	0	0	0
CLCN4.1	lutosus:lightyellow	0	0	0	0	0	0	0	0
augustus_masked-scaffold-un6090-processed-gene-0.0	lutosus:lightyellow	0	0	0	0	0	0	0	0
EPHA4	lutosus:lightyellow	0	0	0	0	0	0	0	0
trnascan-scaffold-ma1-noncoding-Leu_TAA-gene-791.0	lutosus:lightyellow	0	0	0	0	0	0	0	0
SLC17A6	lutosus:lightyellow	0	0	0	0	0	0	0	0
PRSS2	lutosus:lightyellow	0	0	0	0	0	0	0	0
augustus_masked-scaffold-un408-processed-gene-0.0	lutosus:lightyellow	0	0	0	0	0	0	0	0
XP_006722236	lutosus:lightyellow	0	0	0	0	0	0	0	0
SLC2A7.1	lutosus:lightyellow	0	0	0	0	0	0	0	0
XP_005252096.2	lutosus:lightyellow	0	0	0	0	0	0	0	0
augustus_masked-scaffold-un68-processed-gene-0.0	lutosus:lightyellow	0	0	0	0	0	0	0	0
SYNGR3.1	lutosus:lightyellow	0	0	0	0	0	0	0	0
ZG16	lutosus:lightyellow	0	0	0	0	0	0	0	0
YIF1B	lutosus:lightyellow	0	0	0	0	0	0	0	0
GJD4	lutosus:lightyellow	0	0	0	0	0	0	0	0
SMIM4	lutosus:lightyellow	0	0	0	0	0	0	0	0
H4C15.1	lutosus:lightyellow	0	0	0	0	0	0	0	0
TRPM6	lutosus:lightyellow	0	0	0	0	0	0	0	0
ZNF362	lutosus:lightyellow	1	0	0	0	0	0	0	0
augustus_masked-scaffold-un168-processed-gene-0.0	lutosus:lightyellow	0	0	0	0	0	0	0	0
maker-scaffold-ma7-augustus-gene-18.6_crovir-transcript-4314	lutosus:lightyellow	0	0	0	0	0	0	0	0
CHN1	lutosus:lightyellow	0	0	0	0	0	0	0	0
AADACL4.1	lutosus:lightyellow	0	0	0	0	0	0	0	0
PBX3.1	lutosus:lightyellow	0	0	0	0	0	0	0	0
maker-scaffold-un258-augustus-gene-0.5	lutosus:lightyellow	0	0	0	0	0	0	0	0
LYPD6B	lutosus:lightyellow	0	0	0	0	0	0	0	0
SORBS2	lutosus:lightyellow	0	0	0	0	0	0	0	0
HSD3B7	lutosus:lightyellow	0	0	0	0	0	0	0	0
PRODH2	lutosus:lightyellow	0	0	0	0	0	0	0	0
maker-scaffold-un10-augustus-gene-2.5	lutosus:lightyellow	0	0	0	0	0	0	0	0
CPNE8.1	lutosus:lightyellow	0	0	0	0	0	0	0	0
maker-scaffold-Z-augustus-gene-317.15_crovir-transcript-2758	lutosus:lightyellow	0	0	0	0	0	0	0	0
GRIK1	lutosus:lightyellow	0	0	0	0	0	0	0	0
maker-scaffold-ma6-augustus-gene-95.6_crovir-transcript-11844	lutosus:lightyellow	0	0	0	0	0	0	0	0
augustus_masked-scaffold-un105-processed-gene-0.2	lutosus:lightyellow	0	0	0	0	0	0	0	0
SPSB1	lutosus:lightyellow	0	0	0	0	0	0	0	0
RAPGEF4	lutosus:lightyellow	0	0	0	0	0	0	0	0
XP_005245194	lutosus:lightyellow	0	0	0	0	0	0	0	0
augustus_masked-scaffold-un42-processed-gene-0.4	lutosus:lightyellow	0	0	0	0	0	0	0	0
maker-scaffold-mi1-augustus-gene-23.13_crovir-transcript-12739	lutosus:lightyellow	0	0	0	0	0	0	0	0
trnascan-scaffold-ma5-noncoding-Pseudo_AAC-gene-130.0	lutosus:lightyellow	0	0	0	0	0	0	0	0
maker-scaffold-ma2-augustus-gene-672.4_crovir-transcript-15628	lutosus:lightyellow	0	0	0	0	0	0	0	0
trnascan-scaffold-ma3-noncoding-Pseudo_AGA-gene-30.1	lutosus:lightyellow	0	0	0	0	0	0	0	0
ZC3H12B	lutosus:lightyellow	0	0	0	0	0	0	0	0
RBFOX1	lutosus:lightyellow	0	0	0	0	0	0	0	0
IL22	lutosus:lightyellow	0	0	0	0	0	0	0	0
augustus_masked-scaffold-un343-processed-gene-0.0	lutosus:lightyellow	0	0	0	0	0	0	0	0
SLC35A1	lutosus:lightyellow	0	0	0	0	0	0	0	0
RSPH10B2	lutosus:lightyellow	0	0	0	0	0	0	0	0
DUSP5	lutosus:lightyellow	0	0	0	0	0	0	0	0
PLA2G4F	lutosus:lightyellow	0	0	0	0	0	0	0	0
XP_005244829.1	lutosus:lightyellow	0	0	0	0	0	0	0	0
RDH8	lutosus:lightyellow	0	0	0	0	0	0	0	0
GNAT2	lutosus:lightyellow	0	0	0	0	0	0	0	0
CHRNG	lutosus:lightyellow	0	0	0	0	0	0	0	0
TMEM52B	lutosus:lightyellow	0	0	0	0	0	0	0	0
XP_005261809	lutosus:lightyellow	0	0	0	0	0	0	0	0
DUSP9	lutosus:lightyellow	0	0	0	0	0	0	0	0
maker-scaffold-ma6-augustus-gene-109.6_crovir-transcript-11889	lutosus:lightyellow	0	0	0	0	0	0	0	0
AMHR2	lutosus:lightyellow	0	0	0	0	0	0	0	0
XP_011536154.1	lutosus:lightyellow	0	0	0	0	0	0	0	0
LMX1A	lutosus:lightyellow	1	0	0	0	0	0	0	0
maker-scaffold-un91-augustus-gene-0.4	lutosus:lightyellow	0	0	0	0	0	0	0	0
trnascan-scaffold-mi3-noncoding-Pseudo_AGA-gene-28.0	lutosus:lightyellow	0	0	0	0	0	0	0	0
PLA2G4E.4	lutosus:lightyellow	0	0	0	0	0	0	0	0
XRCC1	lutosus:lightyellow	0	0	0	0	0	0	0	0
WDR18	lutosus:lightyellow	0	0	0	0	0	0	0	0
maker-scaffold-un90-augustus-gene-0.10	lutosus:lightyellow	0	0	0	0	0	0	0	0
SCN3A	lutosus:lightyellow	0	0	0	0	0	0	0	0
maker-scaffold-mi2-augustus-gene-22.20_crovir-transcript-741	lutosus:lightyellow	0	0	0	0	0	0	0	0
DOK6	lutosus:lightyellow	0	0	0	0	0	0	0	0
SERTAD4.1	lutosus:lightyellow	0	0	0	0	0	0	0	0
C1orf146	lutosus:lightyellow	0	0	0	0	0	0	0	0
KSR2.1	lutosus:lightyellow	0	0	0	0	0	0	0	0
FRAS1.1	lutosus:lightyellow	0	0	0	0	0	0	0	0
SLC25A37	lutosus:lightyellow	0	0	0	0	0	0	0	0
ADGRV1.2	lutosus:lightyellow	0	0	0	0	0	0	0	0
maker-scaffold-un405-augustus-gene-0.1	lutosus:lightyellow	0	0	0	0	0	0	0	0
ARRB1	lutosus:lightyellow	0	0	0	0	0	0	0	0
maker-scaffold-Z-augustus-gene-357.14_crovir-transcript-3043	lutosus:lightyellow	0	0	0	0	0	0	0	0
TVP23A	lutosus:lightyellow	0	0	0	0	0	0	0	0
MROH7	lutosus:lightyellow	0	0	0	0	0	0	0	0
trnascan-scaffold-ma3-noncoding-Pseudo_AGA-gene-349.1	lutosus:lightyellow	0	0	0	0	0	0	0	0
augustus_masked-scaffold-un343-processed-gene-0.1	lutosus:lightyellow	0	0	0	0	0	0	0	0
MCTP1	lutosus:lightyellow	0	0	0	0	0	0	0	0
PINLYP.5	lutosus:lightyellow	0	0	0	0	0	0	0	0
DGKI	lutosus:lightyellow	0	0	0	0	0	0	0	0
trnascan-scaffold-ma1-noncoding-Pseudo_AAC-gene-1010.0	lutosus:lightyellow	0	0	0	0	0	0	0	0
trnascan-scaffold-ma6-noncoding-Pseudo_AGA-gene-138.0	lutosus:lightyellow	0	0	0	0	0	0	0	0
SLC25A42	lutosus:lightyellow	0	0	0	0	0	0	0	0
GDF7	lutosus:lightyellow	0	0	0	0	0	0	0	0
TMEM132D	lutosus:lightyellow	0	0	0	0	0	0	0	0
augustus_masked-scaffold-un42-processed-gene-0.18	lutosus:lightyellow	0	0	0	0	0	0	0	0
CPA3	lutosus:lightyellow	0	0	0	0	0	0	0	0
FGA	lutosus:lightyellow	0	0	0	0	0	0	0	0
augustus_masked-scaffold-un534-processed-gene-0.0	lutosus:lightyellow	0	0	0	0	0	0	0	0
PLCXD2	lutosus:lightyellow	0	0	0	0	0	0	0	0
HPSE2.1	lutosus:lightyellow	0	0	0	0	0	0	0	0
C9	lutosus:lightyellow	0	0	0	0	0	0	0	0
CGREF1	lutosus:lightyellow	0	0	0	0	0	0	0	0
CTRL	lutosus:lightyellow	0	0	0	0	0	0	0	0
CIC	lutosus:lightyellow	1	1	0	0	0	0	0	0
RFLNA	lutosus:lightyellow	0	0	0	0	0	0	0	0
TBCCD1	lutosus:lightyellow	0	0	0	0	0	0	0	0
CIART	lutosus:lightyellow	0	0	0	0	0	0	0	0
OSBPL6	lutosus:lightyellow	0	0	0	0	0	0	0	0
PCDHAC1	lutosus:lightyellow	0	0	0	0	0	0	0	0
maker-scaffold-ma3-augustus-gene-158.7_crovir-transcript-5256	lutosus:lightyellow	0	0	0	0	0	0	0	0
XP_016868632	lutosus:lightyellow	0	0	0	0	0	0	0	0
OPN1SW	lutosus:lightyellow	0	0	0	0	0	0	0	0
SLC25A40	lutosus:lightyellow	0	0	0	0	0	0	0	0
GJD4.1	lutosus:lightyellow	0	0	0	0	0	0	0	0
CA4.2	lutosus:lightyellow	0	0	0	0	0	0	0	0
CADPS.1	lutosus:lightyellow	0	0	0	0	0	0	0	0
maker-scaffold-mi2-augustus-gene-9.21_crovir-transcript-649	lutosus:lightyellow	0	0	0	0	0	0	0	0
SLC4A3.1	lutosus:lightyellow	0	0	0	0	0	0	0	0
PIWIL1	lutosus:lightyellow	0	0	0	0	0	0	0	0
TENM4.1	lutosus:lightyellow	0	0	0	0	0	0	0	0
CNGA3	lutosus:lightyellow	0	0	0	0	0	0	0	0
SLC26A11	lutosus:lightyellow	0	0	0	0	0	0	0	0
BCHE.2	lutosus:lightyellow	0	0	0	0	0	0	0	0
DNAJC22	lutosus:lightyellow	0	0	0	0	0	0	0	0
BARX2	lutosus:lightyellow	1	1	0	0	0	0	0	0
GALNT17.1	lutosus:lightyellow	0	0	0	0	0	0	0	0
MAP2	lutosus:lightyellow	0	0	0	0	0	0	0	0
ST8SIA1	lutosus:lightyellow	0	0	0	0	0	0	0	0
KCNG4	lutosus:lightyellow	0	0	0	0	0	0	0	0
SLC2A5.6	lutosus:lightyellow	0	0	0	0	0	0	0	0
maker-scaffold-mi4-augustus-gene-48.20_crovir-transcript-244	lutosus:lightyellow	0	0	0	0	0	0	0	0
SLC16A5	lutosus:lightyellow	0	0	0	0	0	0	0	0
ZCRB1	lutosus:lightyellow	0	0	0	0	0	0	0	0
augustus_masked-scaffold-un18-processed-gene-0.10	lutosus:lightyellow	0	0	0	0	0	0	0	0
RASIP1.1	lutosus:lightyellow	0	0	0	0	0	0	0	0
PYM1	lutosus:lightyellow	0	0	0	0	0	0	0	0
DRAXIN	lutosus:lightyellow	0	0	0	0	0	0	0	0
EEF1A2	lutosus:lightyellow	0	0	0	0	0	0	0	0
TTLL2	lutosus:lightyellow	0	0	0	0	0	0	0	0
DLEC1	lutosus:lightyellow	0	0	0	0	0	0	0	0
LRRC29	lutosus:lightyellow	0	0	0	0	0	0	0	0
maker-scaffold-mi9-augustus-gene-4.11_crovir-transcript-4122	lutosus:lightyellow	0	0	0	0	0	0	0	0
L3MBTL1	lutosus:lightyellow	1	0	0	0	0	0	0	0
AGT	lutosus:lightyellow	0	0	0	0	0	0	0	0
NR1H4	lutosus:lightyellow	1	0	0	0	0	0	0	0
CCNB1IP1	lutosus:lightyellow	0	0	0	0	0	0	0	0
HNF1A	lutosus:lightyellow	1	0	0	0	0	0	0	0
WIF1.1	lutosus:lightyellow	0	0	0	0	0	0	0	0
augustus_masked-scaffold-un1325-processed-gene-0.0	lutosus:lightyellow	0	0	0	0	0	0	0	0
ELSPBP1	lutosus:lightyellow	0	0	0	0	0	0	0	0
C9.1	lutosus:lightyellow	0	0	0	0	0	0	0	0
AHSG	lutosus:lightyellow	0	0	0	0	0	0	0	0
OVCH1.1	lutosus:lightyellow	0	0	0	0	0	0	0	0
ERMN	lutosus:lightyellow	0	0	0	0	0	0	0	0
TMEM247.1	lutosus:lightyellow	0	0	0	0	0	0	0	0
CYP8B1.1	lutosus:lightyellow	0	0	0	0	0	0	0	0
C1QTNF3.AMACR	lutosus:lightyellow	0	0	0	0	0	0	0	0
ADORA2A	lutosus:lightyellow	0	0	0	0	0	0	0	0
maker-scaffold-ma2-augustus-gene-524.7_crovir-transcript-15276	lutosus:lightyellow	0	0	0	0	0	0	0	0
maker-scaffold-mi2-augustus-gene-25.12_crovir-transcript-779	lutosus:lightyellow	0	0	0	0	0	0	0	0
augustus_masked-scaffold-un42-processed-gene-0.7	lutosus:lightyellow	0	0	0	0	0	0	0	0
KLHL6	lutosus:lightyellow	0	0	0	0	0	0	0	0
SCAF8	lutosus:lightyellow	0	0	0	0	0	0	0	0
KIF26B.1	lutosus:lightyellow	0	0	0	0	0	0	0	0
RBPJL	lutosus:lightyellow	1	0	0	0	0	0	0	0
DDAH1.1	lutosus:lightyellow	0	0	0	0	0	0	0	0
FAM71B	lutosus:lightyellow	0	0	0	0	0	0	0	0
augustus_masked-scaffold-un11-processed-gene-1.3	lutosus:lightyellow	0	0	0	0	0	0	0	0
NUCKS1	lutosus:lightyellow	1	0	0	0	0	0	0	0
LMNTD1	lutosus:lightyellow	0	0	0	0	0	0	0	0
MEP1A	lutosus:lightyellow	0	0	0	0	0	0	0	0
PHGDH	lutosus:lightyellow	0	0	0	0	0	0	0	0
SULT1C4.2	lutosus:lightyellow	0	0	0	0	0	0	0	0
AANAT	lutosus:lightyellow	0	0	0	0	0	0	0	0
SPINK6.1	lutosus:lightyellow	0	0	0	0	0	0	0	0
ADAMTS10	lutosus:lightyellow	0	0	0	0	0	0	0	0
SMAD6	lutosus:lightyellow	1	0	0	0	0	0	0	0
maker-scaffold-mi2-augustus-gene-44.1_crovir-transcript-907	lutosus:lightyellow	0	0	0	0	0	0	0	0
maker-scaffold-un26-augustus-gene-0.23	lutosus:lightyellow	0	0	0	0	0	0	0	0
LYZ.3	lutosus:lightyellow	0	0	0	0	0	0	0	0
NPR1.2	lutosus:lightyellow	0	0	0	0	0	0	0	0
COLEC10	lutosus:lightyellow	0	0	0	0	0	0	0	0
RRM2B	lutosus:lightyellow	0	0	0	0	0	0	0	0
WDR88	lutosus:lightyellow	0	0	0	0	0	0	0	0
BAG6	lutosus:lightyellow	0	0	0	0	0	0	0	0
SLC6A19	lutosus:lightyellow	0	0	0	0	0	0	0	0
maker-scaffold-ma1-augustus-gene-164.3_crovir-transcript-7298	lutosus:lightyellow	0	0	0	0	0	0	0	0
CTRB1	lutosus:lightyellow	0	0	0	0	0	0	0	0
INSYN1	lutosus:lightyellow	0	0	0	0	0	0	0	0
MAP2K5	lutosus:lightyellow	0	0	0	0	0	0	0	0
PITX2.1	lutosus:lightyellow	0	0	0	0	0	0	0	0
PTF1A	lutosus:lightyellow	1	0	0	0	0	0	0	0
MUC12.1	lutosus:lightyellow	0	0	0	0	0	0	0	0
MUC3A.1	lutosus:lightyellow	0	0	0	0	0	0	0	0
HOXB3	lutosus:lightyellow	1	0	0	0	0	0	0	0
PRSS8.1	lutosus:lightyellow	0	0	0	0	0	0	0	0
maker-scaffold-Z-augustus-gene-377.11_crovir-transcript-3151	lutosus:lightyellow	0	0	0	0	0	0	0	0
APOB	lutosus:lightyellow	0	0	0	0	0	0	0	0
CIB4	lutosus:lightyellow	0	0	0	0	0	0	0	0
NLRP12.2	lutosus:lightyellow	0	0	0	0	0	0	0	0
maker-scaffold-ma2-augustus-gene-8.20_crovir-transcript-13148	lutosus:lightyellow	0	0	0	0	0	0	0	0
CADPS.3	lutosus:lightyellow	0	0	0	0	0	0	0	0
SPINK9	lutosus:lightyellow	0	0	0	0	0	0	0	0
OFCC1	lutosus:lightyellow	0	0	0	0	0	0	0	0
GNRHR	lutosus:lightyellow	0	0	0	0	0	0	0	0
CNTN5.2	lutosus:lightyellow	0	0	0	0	0	0	0	0
SLC13A2	lutosus:lightyellow	0	0	0	0	0	0	0	0
LIPA.3	lutosus:lightyellow	0	0	0	0	0	0	0	0
CLRN3	lutosus:lightyellow	0	0	0	0	0	0	0	0
TRIM42	lutosus:lightyellow	0	0	0	0	0	0	0	0
ZIC1	lutosus:lightyellow	1	0	0	0	0	0	0	0
SYT10	lutosus:lightyellow	0	0	0	0	0	0	0	0
trnascan-scaffold-ma7-noncoding-Pseudo_GCA-gene-16.0	lutosus:lightyellow	0	0	0	0	0	0	0	0
CCKAR	lutosus:lightyellow	0	0	0	0	0	0	0	0
HOXD10	lutosus:lightyellow	1	0	0	0	0	0	0	0
ABCG4.1	lutosus:lightyellow	0	0	0	0	0	0	0	0
GRAMD1B	lutosus:lightyellow	0	0	0	0	0	0	0	0
TMEM68	lutosus:lightyellow	0	0	0	0	0	0	0	0
FRAS1	lutosus:lightyellow	0	0	0	0	0	0	0	0
SLC22A12	lutosus:lightyellow	0	0	0	0	0	0	0	0
trnascan-scaffold-Z-noncoding-Pseudo_AAC-gene-240.1	lutosus:lightyellow	0	0	0	0	0	0	0	0
HAPLN4	lutosus:lightyellow	0	0	0	0	0	0	0	0
ASMT.4	lutosus:lightyellow	0	0	0	0	0	0	0	0
BICD1.1	lutosus:lightyellow	0	0	0	0	0	0	0	0
MYH1	lutosus:lightyellow	0	0	0	0	0	0	0	0
GPR153	lutosus:lightyellow	0	0	0	0	0	0	0	0
TRIM7.4	lutosus:lightyellow	0	0	0	0	0	0	0	0
COL4A1.1	lutosus:lightyellow	0	0	0	0	0	0	0	0
ATP6V1D	lutosus:lightyellow	0	0	0	0	0	0	0	0
FSTL3	lutosus:lightyellow	0	0	0	0	0	0	0	0
TRPA1	lutosus:lightyellow	0	0	0	0	0	0	0	0
Venom_SVMP1	lutosus:lightyellow	0	0	0	0	0	0	0	0
maker-scaffold-un210-augustus-gene-0.6	lutosus:lightyellow	0	0	0	0	0	0	0	0
RALGPS1	lutosus:lightyellow	0	0	0	0	0	0	0	0
MCTP1.1	lutosus:lightyellow	0	0	0	0	0	0	0	0
KIAA1841	lutosus:lightyellow	0	0	0	0	0	0	0	0
WEE2	lutosus:lightyellow	0	0	0	0	0	0	0	0
FAM131B	lutosus:lightyellow	0	0	0	0	0	0	0	0
CTRB2	lutosus:lightyellow	0	0	0	0	0	0	0	0
TLCD5	lutosus:lightyellow	0	0	0	0	0	0	0	0
TRPM8.1	lutosus:lightyellow	0	0	0	0	0	0	0	0
MAGI2.2	lutosus:lightyellow	0	0	0	0	0	0	0	0
maker-scaffold-un10-augustus-gene-1.18	lutosus:lightyellow	0	0	0	0	0	0	0	0
NEU1	lutosus:lightyellow	0	0	0	0	0	0	0	0
HSD3B1	lutosus:lightyellow	0	0	0	0	0	0	0	0
TMLHE	lutosus:lightyellow	0	0	0	0	0	0	0	0
augustus_masked-scaffold-ma3-processed-gene-471.6_crovir-transcript-6238	lutosus:lightyellow	0	0	0	0	0	0	0	0
TMEM11	lutosus:lightyellow	0	0	0	0	0	0	0	0
FEV	lutosus:lightyellow	1	0	0	0	0	0	0	0
MYSM1.1	lutosus:lightyellow	0	0	0	0	0	0	0	0
maker-scaffold-ma1-augustus-gene-661.9_crovir-transcript-8876	lutosus:lightyellow	0	0	0	0	0	0	0	0
DPCD	lutosus:lightyellow	0	0	0	0	0	0	0	0
CRY2	lutosus:lightyellow	0	0	0	0	0	0	0	0
AQP12A	lutosus:lightyellow	0	0	0	0	0	0	0	0
H1.5	lutosus:lightyellow	0	0	0	0	0	0	0	0
STX7	lutosus:lightyellow	0	0	0	0	0	0	0	0
FGF2	lutosus:lightyellow	0	0	0	0	0	0	0	0
SLC27A2.1	lutosus:lightyellow	0	0	0	0	0	0	0	0
SPINK1	lutosus:lightyellow	0	0	0	0	0	0	0	0
SLC5A2	lutosus:lightyellow	0	0	0	0	0	0	0	0
MYO9A	lutosus:lightyellow	0	0	0	0	0	0	0	0
maker-scaffold-un112-augustus-gene-0.1	lutosus:lightyellow	0	0	0	0	0	0	0	0
GABRA4	lutosus:lightyellow	0	0	0	0	0	0	0	0
maker-scaffold-un1314-augustus-gene-0.1	lutosus:lightyellow	0	0	0	0	0	0	0	0
RNASEL	lutosus:lightyellow	0	0	0	0	0	0	0	0
augustus_masked-scaffold-un15-processed-gene-0.4	lutosus:lightyellow	0	0	0	0	0	0	0	0
maker-scaffold-mi1-augustus-gene-57.28_crovir-transcript-12923	lutosus:lightyellow	0	0	0	0	0	0	0	0
PICALM.1	lutosus:lightyellow	0	0	0	0	0	0	0	0
CORO2A	lutosus:lightyellow	0	0	0	0	0	0	0	0
CZIB	lutosus:lightyellow	0	0	0	0	0	0	0	0
maker-scaffold-mi8-augustus-gene-6.18_crovir-transcript-16030	lutosus:lightyellow	0	0	0	0	0	0	0	0
maker-scaffold-ma4-augustus-gene-164.8_crovir-transcript-3553	lutosus:lightyellow	0	0	0	0	0	0	0	0
FCSK.2	lutosus:lightyellow	0	0	0	0	0	0	0	0
SLC27A2	lutosus:lightyellow	0	0	0	0	0	0	0	0
TLE3.1	lutosus:lightyellow	0	0	0	0	0	0	0	0
BORCS6	lutosus:lightyellow	0	0	0	0	0	0	0	0
TTL	lutosus:lightyellow	0	0	0	0	0	0	0	0
CELA2A	lutosus:lightyellow	0	0	0	0	0	0	0	0
ASH1L	lutosus:lightyellow	1	0	0	0	0	0	0	0
augustus_masked-scaffold-un52-processed-gene-0.0	lutosus:lightyellow	0	0	0	0	0	0	0	0
RAB19	lutosus:lightyellow	0	0	0	0	0	0	0	0
TPI1	lutosus:lightyellow	0	0	0	0	0	0	0	0
ADAMTS13	lutosus:lightyellow	0	0	0	0	0	0	0	0
WRAP73.1	lutosus:lightyellow	0	0	0	0	0	0	0	0
VPREB1.9	lutosus:lightyellow	0	0	0	0	0	0	0	0
PPP1R12C	lutosus:lightyellow	0	0	0	0	0	0	0	0
TRPC1	lutosus:lightyellow	0	0	0	0	0	0	0	0
FAM13C	lutosus:lightyellow	0	0	0	0	0	0	0	0
SEMA4B	lutosus:lightyellow	0	0	0	0	0	0	0	0
GLUD1	lutosus:lightyellow	0	0	0	0	0	0	0	0
QTRT1	lutosus:lightyellow	0	0	0	0	0	0	0	0
COG5	lutosus:lightyellow	0	0	0	0	0	0	0	0
CNN3	concolor:magenta	0	0	0	0	0	0	0	0
TINAGL1	concolor:magenta	0	0	0	0	0	0	0	0
IGF2BP3	concolor:magenta	0	0	0	0	0	0	0	0
SYT15	concolor:magenta	0	0	0	0	0	0	0	0
RPGRIP1L	concolor:magenta	0	0	0	0	0	0	0	0
MMD2.1	concolor:magenta	0	0	0	0	0	0	0	0
ANKRD27	concolor:magenta	0	0	0	0	0	0	0	0
SLC2A11	concolor:magenta	0	0	0	0	0	0	0	0
PLCB4	concolor:magenta	0	0	0	0	0	0	0	0
CCDC117	concolor:magenta	0	0	0	0	0	0	0	0
TIAM1	concolor:magenta	0	0	0	0	0	0	0	0
WNT16	concolor:magenta	0	0	0	0	0	0	0	0
SPOUT1	concolor:magenta	0	0	0	0	0	0	0	0
KIAA0408	concolor:magenta	0	0	0	0	0	0	0	0
RUFY1	concolor:magenta	0	0	0	0	0	0	0	0
TRADD	concolor:magenta	0	0	0	0	0	0	0	0
ZNF821	concolor:magenta	1	0	0	0	0	0	0	0
CEMIP2	concolor:magenta	0	0	0	0	0	0	0	0
TET1	concolor:magenta	1	0	0	0	0	0	0	0
SDHD	concolor:magenta	0	0	0	0	0	0	0	0
RIDA	concolor:magenta	0	0	0	0	0	0	0	0
P4HA1	concolor:magenta	0	0	0	0	0	0	0	0
FCGBP.6	concolor:magenta	0	0	0	0	0	0	0	0
GPSM1	concolor:magenta	0	0	0	0	0	0	0	0
NMNAT1	concolor:magenta	0	0	0	0	0	0	0	0
TBCD	concolor:magenta	0	0	0	0	0	0	0	0
maker-scaffold-ma2-augustus-gene-523.7_crovir-transcript-15262	concolor:magenta	0	0	0	0	0	0	0	0
CSNK1G3	concolor:magenta	0	0	0	0	0	0	0	0
STAT5B	concolor:magenta	0	0	0	0	0	0	0	0
LRP1	concolor:magenta	0	0	0	0	0	0	0	0
DDHD2	concolor:magenta	0	0	0	0	0	0	0	0
KLHL32	concolor:magenta	0	0	0	0	0	0	0	0
TPRG1L	concolor:magenta	0	0	0	0	0	0	0	0
ITGB5	concolor:magenta	0	0	0	0	0	0	0	0
THOP1	concolor:magenta	0	0	0	0	0	0	0	0
MRPS9	concolor:magenta	0	0	0	0	0	0	0	0
GPSM2	concolor:magenta	0	0	0	0	0	0	0	0
PTPN13	concolor:magenta	0	0	0	0	0	0	0	0
NAGA.1	concolor:magenta	0	0	0	0	0	0	0	0
EPS8L2	concolor:magenta	0	0	0	0	0	0	0	0
AVEN	concolor:magenta	0	0	0	0	0	0	0	0
DPP3	concolor:magenta	0	0	0	0	0	0	0	0
MS4A12	concolor:magenta	0	0	0	0	0	0	0	0
TRAF3	concolor:magenta	0	0	0	0	0	0	0	0
AQP2	concolor:magenta	0	0	0	0	0	0	0	0
BRCA2	concolor:magenta	0	0	0	0	0	0	0	0
SERPINB3	concolor:magenta	0	0	0	0	0	0	0	0
TERF2	concolor:magenta	1	1	0	0	0	0	0	0
CEP120	concolor:magenta	0	0	0	0	0	0	0	0
UFSP2	concolor:magenta	0	0	0	0	0	0	0	0
PCID2.1	concolor:magenta	0	0	0	0	0	0	0	0
ZNF518A	concolor:magenta	1	0	0	0	0	0	0	0
MGAT5	concolor:magenta	0	0	0	0	0	0	0	0
maker-scaffold-un11-augustus-gene-2.10	concolor:magenta	0	0	0	0	0	0	0	0
CCDC71	concolor:magenta	0	0	0	0	0	0	0	0
DGKD.1	concolor:magenta	0	0	0	0	0	0	0	0
maker-scaffold-ma3-augustus-gene-186.4_crovir-transcript-5327	concolor:magenta	0	0	0	0	0	0	0	0
WASF1	concolor:magenta	0	0	0	0	0	0	0	0
LANCL1	concolor:magenta	0	0	0	0	0	0	0	0
NFXL1	concolor:magenta	1	1	0	0	0	0	0	0
PLEKHJ1	concolor:magenta	0	0	0	0	0	0	0	0
RGS8	concolor:magenta	0	0	0	0	0	0	0	0
CDS2.1	concolor:magenta	0	0	0	0	0	0	0	0
ITPKC	concolor:magenta	0	0	0	0	0	0	0	0
SULF2	concolor:magenta	0	0	0	0	0	0	0	0
WDR83	concolor:magenta	0	0	0	0	0	0	0	0
MTHFD2	concolor:magenta	0	0	0	0	0	0	0	0
INTS3.1	concolor:magenta	0	0	0	0	0	0	0	0
HEXD	concolor:magenta	0	0	0	0	0	0	0	0
ALAS1	concolor:magenta	0	0	0	0	0	0	0	0
SLC30A2.1	concolor:magenta	0	0	0	0	0	0	0	0
GARNL3	concolor:magenta	0	0	0	0	0	0	0	0
ADAM9	concolor:magenta	0	0	0	0	0	0	0	0
maker-scaffold-un623-augustus-gene-0.1	concolor:magenta	0	0	0	0	0	0	0	0
HLA.DQB2.1	concolor:magenta	0	0	0	0	0	0	0	0
ETS1	concolor:magenta	1	0	0	0	0	0	0	0
TNS2	concolor:magenta	0	0	0	0	0	0	0	0
XP_011531951	concolor:magenta	0	0	0	0	0	0	0	0
PRSS55	concolor:magenta	0	0	0	0	0	0	0	0
RRNAD1	concolor:magenta	0	0	0	0	0	0	0	0
AMD1	concolor:magenta	0	0	0	0	0	0	0	0
SERPINB1	concolor:magenta	0	0	0	0	0	0	0	0
ESRP1	concolor:magenta	0	0	0	0	0	0	0	0
GDF5	concolor:magenta	0	0	0	0	0	0	0	0
NEXN	concolor:magenta	0	0	0	0	0	0	0	0
CDKN2AIPNL	concolor:magenta	0	0	0	0	0	0	0	0
CILP2	concolor:magenta	0	0	0	0	0	0	0	0
CTNND2	concolor:magenta	0	0	0	0	0	0	0	0
augustus_masked-scaffold-mi7-processed-gene-29.7_crovir-transcript-1505	concolor:magenta	0	0	0	0	0	0	0	0
EXPH5	concolor:magenta	0	0	0	0	0	0	0	0
MCM9	concolor:magenta	0	0	0	0	0	0	0	0
AP4S1	concolor:magenta	0	0	0	0	0	0	0	0
TOMM40	concolor:magenta	0	0	0	0	0	0	0	0
ATG4C	concolor:magenta	0	0	0	0	0	0	0	0
HMGCS2	concolor:magenta	0	0	0	0	0	0	0	0
EYA4	concolor:magenta	0	0	0	0	0	0	0	0
ZMYND19	concolor:magenta	0	0	0	0	0	0	0	0
ABCD4	concolor:magenta	0	0	0	0	0	0	0	0
MED20	concolor:magenta	0	0	0	0	0	0	0	0
AK4	concolor:magenta	0	0	0	0	0	0	0	0
DPYSL2	concolor:magenta	0	0	0	0	0	0	0	0
maker-scaffold-un643-augustus-gene-0.1	concolor:magenta	0	0	0	0	0	0	0	0
AOC1	concolor:magenta	0	0	0	0	0	0	0	0
augustus_masked-scaffold-un1374-processed-gene-0.0	concolor:magenta	0	0	0	0	0	0	0	0
TDRD6	concolor:magenta	0	0	0	0	0	0	0	0
RASAL2	concolor:magenta	0	0	0	0	0	0	0	0
Venom_SVMP6	concolor:magenta	0	0	0	0	0	0	0	0
COQ10B	concolor:magenta	0	0	0	0	0	0	0	0
RAB24	concolor:magenta	0	0	0	0	0	0	0	0
PGBD5	concolor:magenta	0	0	0	0	0	0	0	0
ANK2	concolor:magenta	0	0	0	0	0	0	0	0
CTDSP1	concolor:magenta	0	0	0	0	0	0	0	0
MAP4K4	concolor:magenta	0	0	0	0	0	0	0	0
EOGT	concolor:magenta	0	0	0	0	0	0	0	0
SLC66A1.1	concolor:magenta	0	0	0	0	0	0	0	0
POF1B	concolor:magenta	0	0	0	0	0	0	0	0
COG2	concolor:magenta	0	0	0	0	0	0	0	0
HOXD8	concolor:magenta	1	0	0	0	0	0	0	0
XP_006714129	concolor:magenta	0	0	0	0	0	0	0	0
NFATC1	concolor:magenta	1	1	0	0	0	0	0	0
TUBGCP6	concolor:magenta	0	0	0	0	0	0	0	0
augustus_masked-scaffold-un10-processed-gene-7.9	concolor:magenta	0	0	0	0	0	0	0	0
ZFP64	concolor:magenta	1	0	0	0	0	0	0	0
WWP2	concolor:magenta	1	0	0	0	0	0	0	0
augustus_masked-scaffold-un164-processed-gene-0.0	concolor:magenta	0	0	0	0	0	0	0	0
XP_011523957	concolor:magenta	0	0	0	0	0	0	0	0
CEP170	concolor:magenta	0	0	0	0	0	0	0	0
augustus_masked-scaffold-un178-processed-gene-0.0	concolor:magenta	0	0	0	0	0	0	0	0
maker-scaffold-ma3-augustus-gene-130.4_crovir-transcript-5187	concolor:magenta	0	0	0	0	0	0	0	0
WDR83OS	concolor:magenta	0	0	0	0	0	0	0	0
NT5C1A	concolor:magenta	0	0	0	0	0	0	0	0
maker-scaffold-un47-augustus-gene-0.6	concolor:magenta	0	0	0	0	0	0	0	0
ADNP2	concolor:magenta	1	0	0	0	0	0	0	0
NFYA	concolor:magenta	1	0	0	0	0	0	0	0
INPP5J	concolor:magenta	0	0	0	0	0	0	0	0
CYB5R2	concolor:magenta	0	0	0	0	0	0	0	0
ZMIZ2	concolor:magenta	0	0	0	0	0	0	0	0
HIPK2	concolor:magenta	1	0	0	0	0	0	0	0
AGK.1	concolor:magenta	0	0	0	0	0	0	0	0
CDK19	concolor:magenta	0	0	0	0	0	0	0	0
JMJD1C	concolor:magenta	0	0	0	0	0	0	0	0
STOML2	concolor:magenta	0	0	0	0	0	0	0	0
CCDC110	concolor:magenta	0	0	0	0	0	0	0	0
TXLNA	concolor:magenta	0	0	0	0	0	0	0	0
HPS3	concolor:magenta	0	0	0	0	0	0	0	0
TRPS1.1	concolor:magenta	0	0	0	0	0	0	0	0
NDUFB8	concolor:magenta	0	0	0	0	0	0	0	0
ASZ1	concolor:magenta	0	0	0	0	0	0	0	0
FCGBP.5	concolor:magenta	0	0	0	0	0	0	0	0
ABCC5.1	concolor:magenta	0	0	0	0	0	0	0	0
maker-scaffold-un31-augustus-gene-0.5	concolor:magenta	0	0	0	0	0	0	0	0
VGLL4	concolor:magenta	0	0	0	0	0	0	0	0
TMEM184B.1	concolor:magenta	0	0	0	0	0	0	0	0
GPR137B	concolor:magenta	0	0	0	0	0	0	0	0
FLT1.1	concolor:magenta	0	0	0	0	0	0	0	0
RNASET2	concolor:magenta	0	0	0	0	0	0	0	0
maker-scaffold-ma7-augustus-gene-189.4_crovir-transcript-4734	concolor:magenta	0	0	0	0	0	0	0	0
CELF3	concolor:magenta	0	0	0	0	0	0	0	0
DPY19L3	concolor:magenta	0	0	0	0	0	0	0	0
LTF	concolor:magenta	0	0	0	0	0	0	0	0
augustus_masked-scaffold-un26-processed-gene-0.11	concolor:magenta	0	0	0	0	0	0	0	0
SLC36A4	concolor:magenta	0	0	0	0	0	0	0	0
PHKG2	concolor:magenta	0	0	0	0	0	0	0	0
KRI1	concolor:magenta	0	0	0	0	0	0	0	0
ANKRD33B	concolor:magenta	0	0	0	0	0	0	0	0
PCMTD2	concolor:magenta	0	0	0	0	0	0	0	0
EDAR	concolor:magenta	0	0	0	0	0	0	0	0
PLEKHM3	concolor:magenta	0	0	0	0	0	0	0	0
maker-scaffold-un366-augustus-gene-0.1	concolor:magenta	0	0	0	0	0	0	0	0
QKI	concolor:magenta	0	0	0	0	0	0	0	0
USP44	concolor:magenta	0	0	0	0	0	0	0	0
SPATS1.1	concolor:magenta	0	0	0	0	0	0	0	0
REV1.1	concolor:magenta	0	0	0	0	0	0	0	0
ZMIZ2.1	concolor:magenta	0	0	0	0	0	0	0	0
IL10RB	concolor:magenta	0	0	0	0	0	0	0	0
XRCC2	concolor:magenta	0	0	0	0	0	0	0	0
EIF4G1	concolor:magenta	0	0	0	0	0	0	0	0
HUWE1.2	concolor:magenta	0	0	0	0	0	0	0	0
TEX29	concolor:magenta	0	0	0	0	0	0	0	0
maker-scaffold-mi4-augustus-gene-28.14_crovir-transcript-133	concolor:magenta	0	0	0	0	0	0	0	0
RND1	concolor:magenta	0	0	0	0	0	0	0	0
MICALCL	concolor:magenta	0	0	0	0	0	0	0	0
NOL8	concolor:magenta	0	0	0	0	0	0	0	0
CDC40	concolor:magenta	0	0	0	0	0	0	0	0
LAMC2	concolor:magenta	0	0	0	0	0	0	0	0
RPS6KB2	concolor:magenta	0	0	0	0	0	0	0	0
TTC1	concolor:magenta	0	0	0	0	0	0	0	0
ARHGAP22	concolor:magenta	0	0	0	0	0	0	0	0
PRKCI	concolor:magenta	0	0	0	0	0	0	0	0
UGP2	concolor:magenta	0	0	0	0	0	0	0	0
HSD11B2	concolor:magenta	0	0	0	0	0	0	0	0
QSER1	concolor:magenta	0	0	0	0	0	0	0	0
TFIP11	concolor:magenta	0	0	0	0	0	0	0	0
CPSF6	concolor:magenta	0	0	0	0	0	0	0	0
C6orf132	concolor:magenta	0	0	0	0	0	0	0	0
GPR143	concolor:magenta	0	0	0	0	0	0	0	0
CRYL1	concolor:magenta	0	0	0	0	0	0	0	0
ZWINT	concolor:magenta	0	0	0	0	0	0	0	0
WNT7A	concolor:magenta	0	0	0	0	0	0	0	0
ZNF750	concolor:magenta	1	1	0	0	0	0	0	0
DYNLRB2.1	concolor:magenta	0	0	0	0	0	0	0	0
PPIF	concolor:magenta	0	0	0	0	0	0	0	0
XP_005260413.1	concolor:magenta	0	0	0	0	0	0	0	0
VWC2L.1	concolor:magenta	0	0	0	0	0	0	0	0
maker-scaffold-ma2-augustus-gene-715.7_crovir-transcript-15781	concolor:magenta	0	0	0	0	0	0	0	0
ZNF513	concolor:magenta	1	0	0	0	0	0	0	0
CIB1	concolor:magenta	0	0	0	0	0	0	0	0
PLA2R1.1	concolor:magenta	0	0	0	0	0	0	0	0
SLC6A20	concolor:magenta	0	0	0	0	0	0	0	0
SPTBN1.1	concolor:magenta	0	0	0	0	0	0	0	0
CWF19L1	concolor:magenta	0	0	0	0	0	0	0	0
TMEM106C	concolor:magenta	0	0	0	0	0	0	0	0
SFMBT1	concolor:magenta	0	0	0	0	0	0	0	0
GDF9	concolor:magenta	0	0	0	0	0	0	0	0
ZNF462	concolor:magenta	1	1	0	0	0	0	0	0
PRELID1	concolor:magenta	0	0	0	0	0	0	0	0
CELSR3	concolor:magenta	0	0	0	0	0	0	0	0
RERG.1	concolor:magenta	0	0	0	0	0	0	0	0
CHD6	concolor:magenta	0	0	0	0	0	0	0	0
RUNX1.1	concolor:magenta	0	0	0	0	0	0	0	0
PAG1	concolor:magenta	0	0	0	0	0	0	0	0
RLIM	concolor:magenta	1	0	0	0	0	0	0	0
EXPH5.1	concolor:magenta	0	0	0	0	0	0	0	0
ATP2C2	concolor:magenta	0	0	0	0	0	0	0	0
SMARCC1	concolor:magenta	1	0	0	0	0	0	0	0
augustus_masked-scaffold-un109-processed-gene-0.0	concolor:magenta	0	0	0	0	0	0	0	0
TLE4.1	concolor:magenta	0	0	0	0	0	0	0	0
UBE3B	concolor:magenta	0	0	0	0	0	0	0	0
PRKAG1	concolor:magenta	0	0	0	0	0	0	0	0
CYP8B1	concolor:magenta	0	0	0	0	0	0	0	0
maker-scaffold-ma2-augustus-gene-523.9_crovir-transcript-15265	concolor:magenta	0	0	0	0	0	0	0	0
MYOZ2	concolor:magenta	0	0	0	0	0	0	0	0
maker-scaffold-ma2-augustus-gene-411.8_crovir-transcript-14629	concolor:magenta	0	0	0	0	0	0	0	0
MSANTD3.TMEFF1	concolor:magenta	0	0	0	0	0	0	0	0
INTS3	concolor:magenta	0	0	0	0	0	0	0	0
PITPNA	concolor:magenta	0	0	0	0	0	0	0	0
trnascan-scaffold-ma1-noncoding-Pseudo_AGA-gene-457.0	concolor:magenta	0	0	0	0	0	0	0	0
SRCAP.1	concolor:magenta	0	0	0	0	0	0	0	0
NEK4	concolor:magenta	0	0	0	0	0	0	0	0
WIPF3	concolor:magenta	0	0	0	0	0	0	0	0
KALRN.2	concolor:magenta	0	0	0	0	0	0	0	0
COQ8B	concolor:magenta	0	0	0	0	0	0	0	0
ESR1	concolor:magenta	1	0	0	0	0	0	0	0
TMEM229B	concolor:magenta	0	0	0	0	0	0	0	0
USP53	concolor:magenta	0	0	0	0	0	0	0	0
maker-scaffold-un12-augustus-gene-1.10	concolor:magenta	0	0	0	0	0	0	0	0
STN1	concolor:magenta	0	0	0	0	0	0	0	0
CYP2J2.6	concolor:magenta	0	0	0	0	0	0	0	0
SALL3.1	concolor:magenta	0	0	0	0	0	0	0	0
maker-scaffold-ma6-augustus-gene-134.2_crovir-transcript-11942	concolor:magenta	0	0	0	0	0	0	0	0
SHROOM2	concolor:magenta	0	0	0	0	0	0	0	0
maker-scaffold-un651-augustus-gene-0.1	concolor:magenta	0	0	0	0	0	0	0	0
GDF11	concolor:magenta	0	0	0	0	0	0	0	0
trnascan-scaffold-un47-noncoding-Pseudo_GGA-gene-0.0	concolor:magenta	0	0	0	0	0	0	0	0
TUBB3.2	concolor:magenta	0	0	0	0	0	0	0	0
LAMP1	concolor:magenta	0	0	0	0	0	0	0	0
maker-scaffold-un22-augustus-gene-0.41	concolor:magenta	0	0	0	0	0	0	0	0
CCM2	concolor:magenta	0	0	0	0	0	0	0	0
TGFBRAP1	concolor:magenta	0	0	0	0	0	0	0	0
NEK1	concolor:magenta	0	0	0	0	0	0	0	0
BMP6	concolor:magenta	0	0	0	0	0	0	0	0
trnascan-scaffold-ma4-noncoding-Pseudo_GCA-gene-318.0	concolor:magenta	0	0	0	0	0	0	0	0
GSTP1	concolor:magenta	0	0	0	0	0	0	0	0
NUP210L.1	concolor:magenta	0	0	0	0	0	0	0	0
RNF182.1	concolor:magenta	0	0	0	0	0	0	0	0
ANKRD37	concolor:magenta	0	0	0	0	0	0	0	0
SECISBP2	concolor:magenta	0	0	0	0	0	0	0	0
RIC8A	concolor:magenta	0	0	0	0	0	0	0	0
NOS2	concolor:magenta	0	0	0	0	0	0	0	0
EEA1	concolor:magenta	0	0	0	0	0	0	0	0
CIAO2A	concolor:magenta	0	0	0	0	0	0	0	0
HAUS2	concolor:magenta	0	0	0	0	0	0	0	0
CLIP1.1	concolor:magenta	0	0	0	0	0	0	0	0
ESAM	concolor:magenta	0	0	0	0	0	0	0	0
SLC4A7	concolor:magenta	0	0	0	0	0	0	0	0
KCTD10.1	concolor:magenta	0	0	0	0	0	0	0	0
HMBS	concolor:magenta	0	0	0	0	0	0	0	0
maker-scaffold-mi7-augustus-gene-33.34_crovir-transcript-1555	concolor:magenta	0	0	0	0	0	0	0	0
CCDC66	concolor:magenta	0	0	0	0	0	0	0	0
DIPK1A	concolor:magenta	0	0	0	0	0	0	0	0
augustus_masked-scaffold-un10-processed-gene-2.2	concolor:magenta	0	0	0	0	0	0	0	0
AKNAD1	concolor:magenta	0	0	0	0	0	0	0	0
IRGC.6	concolor:magenta	0	0	0	0	0	0	0	0
DHX29	concolor:magenta	0	0	0	0	0	0	0	0
CRHBP	concolor:magenta	0	0	0	0	0	0	0	0
INO80B	concolor:magenta	0	0	0	0	0	0	0	0
ZNF654	concolor:magenta	1	0	0	0	0	0	0	0
TAGLN3	concolor:magenta	0	0	0	0	0	0	0	0
SYTL5	concolor:magenta	0	0	0	0	0	0	0	0
FAT3.1	concolor:magenta	0	0	0	0	0	0	0	0
DAAM2	concolor:magenta	0	0	0	0	0	0	0	0
ITGB4.1	concolor:magenta	0	0	0	0	0	0	0	0
CYP1A2	concolor:magenta	0	0	0	0	0	0	0	0
LOC105374013	concolor:magenta	0	0	0	0	0	0	0	0
augustus_masked-scaffold-un129-processed-gene-0.0	concolor:magenta	0	0	0	0	0	0	0	0
TMPRSS12	concolor:magenta	0	0	0	0	0	0	0	0
FRMD7	concolor:magenta	0	0	0	0	0	0	0	0
VPS13A	concolor:magenta	0	0	0	0	0	0	0	0
BICRAL	concolor:magenta	0	0	0	0	0	0	0	0
ASIC5	concolor:magenta	0	0	0	0	0	0	0	0
DHX36	concolor:magenta	0	0	0	0	0	0	0	0
SLC19A2	concolor:magenta	0	0	0	0	0	0	0	0
CERS2	concolor:magenta	0	0	0	0	0	0	0	0
HSDL1	concolor:magenta	0	0	0	0	0	0	0	0
MTBP	concolor:magenta	0	0	0	0	0	0	0	0
GIPC2	concolor:magenta	0	0	0	0	0	0	0	0
maker-scaffold-un44-augustus-gene-0.4	concolor:magenta	0	0	0	0	0	0	0	0
SLC22A4.1	concolor:magenta	0	0	0	0	0	0	0	0
PVALB	concolor:magenta	0	0	0	0	0	0	0	0
ARHGEF16.1	concolor:magenta	0	0	0	0	0	0	0	0
WWP2.1	concolor:magenta	0	0	0	0	0	0	0	0
ZNF318.1	concolor:magenta	0	0	0	0	0	0	0	0
PCDH9.1	concolor:magenta	0	0	0	0	0	0	0	0
BPTF	concolor:magenta	0	0	0	0	0	0	0	0
RND3	concolor:magenta	0	0	0	0	0	0	0	0
TTC32	concolor:magenta	0	0	0	0	0	0	0	0
HIPK3	concolor:magenta	0	0	0	0	0	0	0	0
NUP214	concolor:magenta	0	0	0	0	0	0	0	0
REN	concolor:magenta	0	0	0	0	0	0	0	0
NLRC5	concolor:magenta	0	0	0	0	0	0	0	0
XP_011540628.2	concolor:magenta	0	0	0	0	0	0	0	0
RAB11B	concolor:magenta	0	0	0	0	0	0	0	0
GLYATL3	concolor:magenta	0	0	0	0	0	0	0	0
GLI2	concolor:magenta	1	0	0	0	0	0	0	0
AREG	concolor:magenta	0	0	0	0	0	0	0	0
CACNA1I	concolor:magenta	0	0	0	0	0	0	0	0
ITPRID2	concolor:magenta	0	0	0	0	0	0	0	0
PATL2	concolor:magenta	0	0	0	0	0	0	0	0
SORBS1.1	concolor:magenta	0	0	0	0	0	0	0	0
TMEM170B	concolor:magenta	0	0	0	0	0	0	0	0
ANO7	concolor:magenta	0	0	0	0	0	0	0	0
ZNF208	concolor:magenta	0	0	0	0	0	0	0	0
DOCK9	concolor:magenta	0	0	0	0	0	0	0	0
DBR1	concolor:magenta	0	0	0	0	0	0	0	0
DENND1B.2	concolor:magenta	0	0	0	0	0	0	0	0
augustus_masked-scaffold-ma2-processed-gene-111.5_crovir-transcript-13469	concolor:magenta	0	0	0	0	0	0	0	0
MYH10.1	concolor:magenta	0	0	0	0	0	0	0	0
REPS2	concolor:magenta	0	0	0	0	0	0	0	0
HUS1	concolor:magenta	0	0	0	0	0	0	0	0
trnascan-scaffold-ma1-noncoding-Pseudo_AGA-gene-267.0	concolor:magenta	0	0	0	0	0	0	0	0
DNAJA2	concolor:magenta	0	0	0	0	0	0	0	0
RNF4	concolor:magenta	1	0	0	0	0	0	0	0
CDH23.3	concolor:magenta	0	0	0	0	0	0	0	0
SCUBE3	concolor:magenta	0	0	0	0	0	0	0	0
CCDC18	concolor:magenta	0	0	0	0	0	0	0	0
SH3PXD2A.1	concolor:magenta	0	0	0	0	0	0	0	0
DTX1	concolor:magenta	0	0	0	0	0	0	0	0
maker-scaffold-mi9-augustus-gene-17.16_crovir-transcript-4195	concolor:magenta	0	0	0	0	0	0	0	0
ZC3H11A.1	concolor:magenta	0	0	0	0	0	0	0	0
Venom_SVMP2	concolor:magenta	0	0	0	0	0	0	0	0
maker-scaffold-ma3-augustus-gene-474.21_crovir-transcript-6247	concolor:magenta	0	0	0	0	0	0	0	0
TMEM234	concolor:magenta	0	0	0	0	0	0	0	0
CASP9	concolor:magenta	0	0	0	0	0	0	0	0
SNED1	concolor:magenta	0	0	0	0	0	0	0	0
SDCBP	concolor:magenta	0	0	0	0	0	0	0	0
maker-scaffold-un209-augustus-gene-0.2	concolor:magenta	0	0	0	0	0	0	0	0
TTLL4	concolor:magenta	0	0	0	0	0	0	0	0
SDC1	concolor:magenta	0	0	0	0	0	0	0	0
XP_011543407.1	concolor:magenta	0	0	0	0	0	0	0	0
TBC1D1.1	concolor:magenta	0	0	0	0	0	0	0	0
BAIAP2.1	concolor:magenta	0	0	0	0	0	0	0	0
ZFPM1	concolor:magenta	1	0	0	0	0	0	0	0
SLC34A1	concolor:magenta	0	0	0	0	0	0	0	0
Venom_PLA2B1	concolor:magenta	0	0	0	0	0	0	0	0
FYN.2	concolor:magenta	0	0	0	0	0	0	0	0
PLXNB3	concolor:magenta	0	0	0	0	0	0	0	0
GON4L.1	concolor:magenta	0	0	0	0	0	0	0	0
ATG2B	concolor:magenta	0	0	0	0	0	0	0	0
TOMM5	concolor:magenta	0	0	0	0	0	0	0	0
GC	concolor:magenta	0	0	0	0	0	0	0	0
maker-scaffold-ma1-augustus-gene-992.9_crovir-transcript-9905	concolor:magenta	0	0	0	0	0	0	0	0
GABRD	concolor:magenta	0	0	0	0	0	0	0	0
BEAN1	concolor:magenta	0	0	0	0	0	0	0	0
RABGAP1	concolor:magenta	0	0	0	0	0	0	0	0
SHROOM2.1	concolor:magenta	0	0	0	0	0	0	0	0
PGR	concolor:magenta	1	0	0	0	0	0	0	0
LAP3	concolor:magenta	0	0	0	0	0	0	0	0
maker-scaffold-ma2-augustus-gene-29.5_crovir-transcript-13312	concolor:magenta	0	0	0	0	0	0	0	0
SLC38A9	concolor:magenta	0	0	0	0	0	0	0	0
maker-scaffold-un20-augustus-gene-0.32	concolor:magenta	0	0	0	0	0	0	0	0
maker-scaffold-ma4-augustus-gene-116.4_crovir-transcript-3439	concolor:magenta	0	0	0	0	0	0	0	0
UBE2A	concolor:magenta	0	0	0	0	0	0	0	0
STUB1	concolor:magenta	0	0	0	0	0	0	0	0
CHCHD4	concolor:magenta	0	0	0	0	0	0	0	0
maker-scaffold-un77-augustus-gene-0.7	concolor:magenta	0	0	0	0	0	0	0	0
FN3KRP	concolor:magenta	0	0	0	0	0	0	0	0
TRAF7	concolor:magenta	0	0	0	0	0	0	0	0
LIMS2	concolor:magenta	0	0	0	0	0	0	0	0
SESN2	concolor:magenta	0	0	0	0	0	0	0	0
trnascan-scaffold-mi8-noncoding-Pseudo_AGA-gene-26.0	concolor:magenta	0	0	0	0	0	0	0	0
CAMSAP2	concolor:magenta	0	0	0	0	0	0	0	0
WDR92	concolor:magenta	0	0	0	0	0	0	0	0
UNC93A	concolor:magenta	0	0	0	0	0	0	0	0
maker-scaffold-un10-augustus-gene-7.15	concolor:magenta	0	0	0	0	0	0	0	0
PLXNB1.1	concolor:magenta	0	0	0	0	0	0	0	0
RASSF8	concolor:magenta	0	0	0	0	0	0	0	0
APPL2	concolor:magenta	0	0	0	0	0	0	0	0
MYO5C	concolor:magenta	0	0	0	0	0	0	0	0
ASTL	concolor:magenta	0	0	0	0	0	0	0	0
SETD9	concolor:magenta	0	0	0	0	0	0	0	0
DNALI1	concolor:magenta	0	0	0	0	0	0	0	0
TSPAN15	concolor:magenta	0	0	0	0	0	0	0	0
KIAA0100	concolor:magenta	0	0	0	0	0	0	0	0
SCAMP3.1	concolor:magenta	0	0	0	0	0	0	0	0
HMGXB3	concolor:magenta	1	0	0	0	0	0	0	0
FTL	concolor:magenta	0	0	0	0	0	0	0	0
SOX17	concolor:magenta	1	0	0	0	0	0	0	0
DUSP15	concolor:magenta	0	0	0	0	0	0	0	0
PTP4A2	concolor:magenta	0	0	0	0	0	0	0	0
PLXNB1	concolor:magenta	0	0	0	0	0	0	0	0
SNAPC4	concolor:magenta	1	0	0	0	0	0	0	0
maker-scaffold-un221-augustus-gene-0.1	concolor:magenta	0	0	0	0	0	0	0	0
ZBTB18	concolor:magenta	1	0	0	0	0	0	0	0
NFATC2	concolor:magenta	1	0	0	0	0	0	0	0
XP_016856736	concolor:magenta	0	0	0	0	0	0	0	0
BAAT.1	concolor:magenta	0	0	0	0	0	0	0	0
XP_005261809.1	concolor:magenta	0	0	0	0	0	0	0	0
TARBP1	concolor:magenta	0	0	0	0	0	0	0	0
TRAP1	concolor:magenta	0	0	0	0	0	0	0	0
RIC3	concolor:magenta	0	0	0	0	0	0	0	0
FZD4	concolor:magenta	0	0	0	0	0	0	0	0
LAMA3.2	concolor:magenta	0	0	0	0	0	0	0	0
trnascan-scaffold-ma1-noncoding-Pseudo_TCT-gene-331.0	concolor:magenta	0	0	0	0	0	0	0	0
CAV1	concolor:magenta	0	0	0	0	0	0	0	0
CEP44	concolor:magenta	0	0	0	0	0	0	0	0
METTL17	concolor:magenta	0	0	0	0	0	0	0	0
RASSF8.1	concolor:magenta	0	0	0	0	0	0	0	0
CLOCK	concolor:magenta	1	1	1	0	0	0	0	0
ARSG	concolor:magenta	0	0	0	0	0	0	0	0
TOMM20	concolor:magenta	0	0	0	0	0	0	0	0
trnascan-scaffold-mi3-noncoding-Pseudo_AGA-gene-12.0	concolor:magenta	0	0	0	0	0	0	0	0
COPS3	concolor:magenta	0	0	0	0	0	0	0	0
RESF1	concolor:magenta	0	0	0	0	0	0	0	0
HELQ	concolor:magenta	0	0	0	0	0	0	0	0
augustus_masked-scaffold-un4777-processed-gene-0.0	concolor:magenta	0	0	0	0	0	0	0	0
RNASEH1	concolor:magenta	0	0	0	0	0	0	0	0
maker-scaffold-un10-augustus-gene-10.13	concolor:magenta	0	0	0	0	0	0	0	0
maker-scaffold-ma6-augustus-gene-80.5_crovir-transcript-11809	concolor:magenta	0	0	0	0	0	0	0	0
UBE2Q2	concolor:magenta	0	0	0	0	0	0	0	0
maker-scaffold-mi3-augustus-gene-46.4_crovir-transcript-11344	concolor:magenta	0	0	0	0	0	0	0	0
SLIT3	concolor:magenta	0	0	0	0	0	0	0	0
TPTE2	concolor:magenta	0	0	0	0	0	0	0	0
STEAP1	concolor:magenta	0	0	0	0	0	0	0	0
KBTBD11	concolor:magenta	0	0	0	0	0	0	0	0
XP_011532358	concolor:magenta	0	0	0	0	0	0	0	0
maker-scaffold-un20-augustus-gene-0.31	concolor:magenta	0	0	0	0	0	0	0	0
SLC1A7	concolor:magenta	0	0	0	0	0	0	0	0
BEST1	concolor:magenta	0	0	0	0	0	0	0	0
ATP8A2.2	concolor:magenta	0	0	0	0	0	0	0	0
HIVEP2	concolor:magenta	1	0	0	0	0	0	0	0
INPP4A	concolor:magenta	0	0	0	0	0	0	0	0
TMEM178B.1	concolor:magenta	0	0	0	0	0	0	0	0
P4HB	concolor:magenta	0	0	0	0	0	0	0	0
TLE4	concolor:magenta	1	0	0	0	0	0	0	0
TRERF1	concolor:magenta	1	0	0	0	0	0	0	0
ANO9	concolor:magenta	0	0	0	0	0	0	0	0
KLHDC3	concolor:magenta	0	0	0	0	0	0	0	0
TELO2.2	concolor:magenta	0	0	0	0	0	0	0	0
trnascan-scaffold-ma5-noncoding-Pseudo_AGA-gene-71.0	concolor:magenta	0	0	0	0	0	0	0	0
REPS2.1	concolor:magenta	0	0	0	0	0	0	0	0
C6orf163	concolor:magenta	0	0	0	0	0	0	0	0
SLC38A3	concolor:magenta	0	0	0	0	0	0	0	0
VWDE.2	concolor:magenta	0	0	0	0	0	0	0	0
SLC41A2	concolor:magenta	0	0	0	0	0	0	0	0
PRRT1	concolor:magenta	0	0	0	0	0	0	0	0
LIPM	concolor:magenta	0	0	0	0	0	0	0	0
ZNF395	concolor:magenta	1	0	0	0	0	0	0	0
SON	concolor:magenta	0	0	0	0	0	0	0	0
RAB4A	concolor:magenta	0	0	0	0	0	0	0	0
XP_016877675	concolor:magenta	0	0	0	0	0	0	0	0
HNRNPM.1	concolor:magenta	0	0	0	0	0	0	0	0
USP31	concolor:magenta	0	0	0	0	0	0	0	0
ZBTB24	concolor:magenta	1	0	0	0	0	0	0	0
CXorf56	concolor:magenta	0	0	0	0	0	0	0	0
CTDSPL2.2	concolor:magenta	0	0	0	0	0	0	0	0
EAF1	concolor:magenta	0	0	0	0	0	0	0	0
MTCP1	concolor:magenta	0	0	0	0	0	0	0	0
AIFM1	concolor:magenta	0	0	0	0	0	0	0	0
CACUL1	concolor:magenta	0	0	0	0	0	0	0	0
SYNJ1	concolor:magenta	0	0	0	0	0	0	0	0
maker-scaffold-un152-augustus-gene-0.6	concolor:magenta	0	0	0	0	0	0	0	0
IMPDH1	concolor:magenta	0	0	0	0	0	0	0	0
LPCAT2	concolor:magenta	0	0	0	0	0	0	0	0
TNPO1	concolor:magenta	0	0	0	0	0	0	0	0
FAM229A	concolor:magenta	0	0	0	0	0	0	0	0
RIPPLY2	concolor:magenta	0	0	0	0	0	0	0	0
HCRTR2	concolor:magenta	0	0	0	0	0	0	0	0
ASMT.3	concolor:magenta	0	0	0	0	0	0	0	0
PLPPR4	concolor:magenta	0	0	0	0	0	0	0	0
PAPPA2.1	concolor:magenta	0	0	0	0	0	0	0	0
maker-scaffold-ma1-augustus-gene-444.3_crovir-transcript-8247	concolor:magenta	0	0	0	0	0	0	0	0
GPRC6A.1	concolor:magenta	0	0	0	0	0	0	0	0
maker-scaffold-ma3-augustus-gene-521.5_crovir-transcript-6458	concolor:magenta	0	0	0	0	0	0	0	0
PCDH11X.1	concolor:magenta	0	0	0	0	0	0	0	0
CACNG8	concolor:magenta	0	0	0	0	0	0	0	0
SMIM7	concolor:magenta	0	0	0	0	0	0	0	0
NR1H4.1	concolor:magenta	0	0	0	0	0	0	0	0
TRIM27.8	concolor:magenta	0	0	0	0	0	0	0	0
TENM3	concolor:magenta	0	0	0	0	0	0	0	0
LMTK3	concolor:magenta	0	0	0	0	0	0	0	0
[truncated: 543 more rows]

## Sheet: Supplementary Table 3
Supplementary Table 3: Quality metrics for SNPs which occur in venom gene CREs.
Chromosome	Position	Average quality (GQ)	Average depth (DP)
scaffold-Z	21705406	78.2727	29.4545
scaffold-Z	21705473	82.0909	29.4545
scaffold-Z	21705579	73.0909	26.2727
scaffold-Z	21705657	76.0909	27.2727
scaffold-Z	21705818	75.5455	27.4545
scaffold-Z	21705838	74.4545	25.1818
scaffold-Z	21705963	75.2727	26.8182
scaffold-Z	21706017	78.8182	27.9091
scaffold-Z	21706302	72.4545	26.5455
scaffold-Z	21706507	53.1818	23.2727
scaffold-Z	21706512	57.2727	21.2727
scaffold-Z	21706608	62.7273	22.5455
scaffold-Z	21706620	64.9091	23.1818
scaffold-Z	21706621	62.3636	24.1818
scaffold-Z	21706668	60.8182	26.2727
scaffold-Z	21706683	63.2727	24.0909
scaffold-Z	21706710	67.3636	24.8182
scaffold-Z	21706714	67.3636	24.7273
scaffold-Z	21706717	67.3636	24.5455
scaffold-Z	21706791	74.4545	28.6364
scaffold-Z	21706882	76.6364	29.9091
scaffold-Z	21707158	76.9091	30.4545
scaffold-Z	21707206	73.9091	29.3636
scaffold-Z	21785044	77.4545	28.9091
scaffold-Z	21785060	73.9091	26.9091
scaffold-Z	21785093	74.1818	26.4545
scaffold-Z	21785095	71.7273	25.9091
scaffold-Z	21785195	73.5455	25.9091
scaffold-Z	21785314	69.8182	27.4545
scaffold-Z	21785431	71.0909	25.2727
scaffold-Z	21785489	76.9091	29
scaffold-Z	21785492	75.1818	28.9091
scaffold-Z	21785666	62	23.0909
scaffold-Z	21785698	71.1818	25.1818
scaffold-Z	21785731	62.6364	21.5455
scaffold-Z	21785749	64.0909	21.2727
scaffold-Z	21785753	54.5455	21.5455
scaffold-Z	21785855	75	26.5455
scaffold-Z	21785868	74.4545	26.1818
scaffold-Z	21785910	83.4	27.6364
scaffold-Z	21785970	73.8182	26.9091
scaffold-Z	21786410	54.9	28.6364
scaffold-Z	21786422	75.5455	28.9091
scaffold-Z	21786470	74.4545	29.0909
scaffold-Z	21786577	70.9091	25.3636
scaffold-Z	21786583	72	26.3636
scaffold-Z	21786835	44.6364	27
scaffold-Z	21786845	44.3636	30.1818
scaffold-Z	21786853	70.3636	29.1818
scaffold-Z	21786906	78.2727	29
scaffold-Z	21786910	70.5455	29.0909
scaffold-Z	21786915	64	29.3636
scaffold-Z	21786920	72	27.5455
scaffold-Z	21786923	63.4545	28.1818
scaffold-Z	21786925	66.1818	29.7273
scaffold-Z	21786931	66.7273	30
scaffold-Z	21786942	68.3636	29.2727
scaffold-Z	21786974	80.1818	33.2727
scaffold-Z	21786978	81.8182	31
scaffold-Z	21786979	68.7273	31.0909
scaffold-Z	21786980	85.6364	31.8182
scaffold-Z	21786993	91.0909	37.1818
scaffold-Z	21787184	71.8182	30.5455
scaffold-Z	21882181	75.8182	25.5455
scaffold-Z	21882215	80.1818	29
scaffold-Z	21882240	81.5455	28.3636
scaffold-Z	21882320	70.9091	27.8182
scaffold-Z	21882526	9	7.63636
scaffold-Z	21883425	72.8182	26.5455
scaffold-Z	21883432	72.2727	27.1818
scaffold-Z	21883485	76.9091	27.9091
scaffold-Z	21883583	80.9091	30.5455
scaffold-Z	21883712	86.1818	29.6364
scaffold-Z	21883728	79.9091	30.7273
scaffold-Z	21883729	87	31.1818
scaffold-Z	21883735	86.7273	31.8182
scaffold-Z	21883742	87.2727	31.6364
scaffold-Z	21883861	73.9091	28.8182
scaffold-Z	21883964	78	30.7273
scaffold-Z	108213410	91.9091	34.5455
scaffold-Z	108213418	91.6364	35
scaffold-Z	108213444	89.7273	33.4545
scaffold-Z	108213451	90.2727	33.7273
scaffold-Z	108213466	86.1818	32.3636
scaffold-Z	108213477	86.1818	32.7273
scaffold-Z	108213500	84.1818	31.4545
scaffold-Z	108213525	82.0909	29.6364
scaffold-Z	108213547	81.4545	31.1818
scaffold-Z	108213576	88.3636	30.7273
scaffold-Z	108213595	88.3636	31.2727
scaffold-Z	108213614	82.6364	31.6364
scaffold-Z	108213622	85.9091	30.0909
scaffold-Z	108213634	83.1818	30.5455
scaffold-Z	108213636	82.0909	29.8182
scaffold-Z	108213654	83.7273	30
scaffold-Z	108213669	83.1818	30.2727
scaffold-Z	108213673	83.1818	30.7273
scaffold-Z	108213713	77.7273	29.0909
scaffold-Z	108213746	86.3636	33.2727
scaffold-Z	108213757	86.1818	32.7273
scaffold-Z	108213760	86.1818	32.7273
scaffold-Z	108213780	83.9091	32.4545
scaffold-Z	108213787	82.5455	32.4545
scaffold-Z	108213864	82.9091	30.1818
scaffold-Z	108213888	83.4545	31.0909
scaffold-Z	108213910	86.6364	31.7273
scaffold-Z	108213947	87.4545	32.7273
scaffold-Z	108213962	89.6364	33.1818
scaffold-Z	108214081	84.2727	31.8182
scaffold-Z	108214113	81.8182	28.2727
scaffold-Z	108214119	83.7273	29.0909
scaffold-Z	108214131	84	30.4545
scaffold-Z	108214135	85.3636	30.7273
scaffold-Z	108214223	82.9091	29.7273
scaffold-Z	108214225	81.5455	29.8182
scaffold-Z	108214269	90.2727	34.4545
scaffold-Z	108214296	85.9091	31.3636
scaffold-Z	108214304	85.3636	31.8182
scaffold-Z	108214315	82.9091	30.6364
scaffold-Z	108214321	80.1818	30.0909
scaffold-Z	108214367	77.3636	28.6364
scaffold-Z	108214430	89.7273	32.0909
scaffold-Z	108214468	87.8182	32.3636
scaffold-Z	108214486	88.6364	32.6364
scaffold-Z	108214514	90.4545	33.9091
scaffold-Z	108214524	91.0909	34.2727
scaffold-Z	108214538	90.2727	34.2727
scaffold-Z	108214552	82.3636	31.3636
scaffold-Z	108214553	84.5455	31.3636
scaffold-Z	108214634	88.9091	34.4545
scaffold-Z	108214656	88.6364	33.3636
scaffold-Z	108214769	86.1818	33.7273
scaffold-Z	108214773	86.1818	33.7273
scaffold-Z	108214798	83.7273	30.9091
scaffold-Z	108214855	84.8182	32.4545
scaffold-Z	108214856	85.9091	32
scaffold-Z	108214897	82.6364	31.4545
scaffold-Z	108214933	91.0909	33.9091
scaffold-ma1	169422379	69	27.4545
scaffold-ma1	169422409	91.2	36.8182
scaffold-ma1	169422412	85.9091	36.2727
scaffold-ma1	169422430	92.4	39.2727
scaffold-ma1	169422435	81.4545	41
scaffold-ma1	169422487	87.8182	41.4545
scaffold-ma1	169422488	81.3	42.3636
scaffold-ma1	169422505	91.2	44.1818
scaffold-ma1	169422524	84.2727	43.6364
scaffold-ma1	169422555	85.7273	45
scaffold-ma1	169422592	87.5455	42.5455
scaffold-ma1	169422603	77.0909	42.8182
scaffold-ma1	169422627	88.3636	42.6364
scaffold-ma1	169422705	91.0909	47.8182
scaffold-ma1	169422723	91.3636	43.6364
scaffold-ma1	169422779	77.3636	51.5455
scaffold-ma1	169422787	93	53.6364
scaffold-ma1	169422815	93.2727	49.4545
scaffold-ma1	169422818	85	51.0909
scaffold-ma1	169422834	93.5455	47.5455
scaffold-ma1	169422838	93.5455	45.2727
scaffold-ma1	169422951	92.1818	43.3636
scaffold-ma1	169423005	92.1818	42.9091
scaffold-ma1	169423017	71.9091	46.5455
scaffold-ma1	169423048	91.1818	41.4545
scaffold-ma1	169423104	88.9091	37.3636
scaffold-ma1	169423161	74.5455	33.9091
scaffold-ma1	169423173	75.8182	31.6364
scaffold-ma1	169423194	81.2727	32.2727
scaffold-ma1	169423204	79.9091	30
scaffold-ma1	169423227	76.3636	27.6364
scaffold-ma1	169423244	77.7273	27.9091
scaffold-ma1	169423271	75.2727	25.6364
scaffold-ma1	169423277	73.9091	25.5455
scaffold-ma1	169423337	34.9091	14.6364
scaffold-ma1	169423635	74.4545	31.6364
scaffold-ma1	169423663	80.7	35.2727
scaffold-ma1	169423670	68.7273	38.2727
scaffold-ma1	169423685	67.4545	40.6364
scaffold-ma1	169423695	78.7273	38.6364
scaffold-ma1	169423700	69	40.0909
scaffold-ma1	169423879	88.9091	40.6364
scaffold-ma1	169423888	56.2727	45.1818
scaffold-ma1	169423954	48.3	49.7273
scaffold-ma1	169423958	48.6	50.3636
scaffold-ma1	169423974	91.3636	50.9091
scaffold-ma1	169433853	87	34.7273
scaffold-ma1	169433868	90.5455	34.3636
scaffold-ma1	169433919	73.3636	25.9091
scaffold-ma1	169433985	75.8182	38.2727
scaffold-ma1	169434118	99	46.7273
scaffold-ma1	169434130	90	41.4545
scaffold-ma1	169434136	90.8182	43.8182
scaffold-ma1	169434157	99	49.9091
scaffold-ma1	169434199	91.0909	64.9091
scaffold-ma1	169434231	84.6364	85.0909
scaffold-ma1	169434239	87.0909	81
scaffold-ma1	169434265	79.1818	84.0909
scaffold-ma1	169434336	70.8182	97.6364
scaffold-ma1	169434338	91.6364	93
scaffold-ma1	169434371	37.6364	108
scaffold-ma1	169434372	37.6364	107.818
scaffold-ma1	169434385	46.6364	98.0909
scaffold-ma1	169434389	55.6364	98.0909
scaffold-ma1	169434411	62.8182	97
scaffold-ma1	169434444	91.3636	94.6364
scaffold-ma1	169434446	82.0909	94.5455
scaffold-ma1	169434450	44.8182	94.2727
scaffold-ma1	169434470	92.1818	86
scaffold-ma1	169434483	92.1818	78.4545
scaffold-ma1	169434484	92.1818	78.1818
scaffold-ma1	169434494	91.9091	74
scaffold-ma1	169434501	91.9091	73.3636
scaffold-ma1	169434517	92.4545	89
scaffold-ma1	169434578	93	75.6364
scaffold-ma1	169434600	92.4545	71.8182
scaffold-ma1	169434654	92.7273	69.6364
scaffold-ma1	169434661	92.4545	69.1818
scaffold-ma1	169434673	92.4545	68.4545
scaffold-ma1	169434677	92.4545	68.8182
scaffold-ma1	169434702	92.4545	67.3636
scaffold-ma1	169434703	92.4545	72.1818
scaffold-ma1	169434705	92.1818	64.6364
scaffold-ma1	169434714	91.9091	64.6364
scaffold-ma1	169434715	91.6364	64.1818
scaffold-ma1	169434716	91.6364	64.1818
scaffold-ma1	169434734	91.6364	61.2727
scaffold-ma1	169434744	99	61.8182
scaffold-ma1	169434750	99	63.5455
scaffold-ma1	169434769	99	65.3636
scaffold-ma1	169434793	91.3636	70.0909
scaffold-ma1	169434799	90.7273	62.6364
scaffold-ma1	169434866	93	63.8182
scaffold-ma1	169434869	99	67.9091
scaffold-ma1	169434880	93.2727	67.9091
scaffold-ma1	169434900	90.3636	79.6364
scaffold-ma1	169434915	93.5455	76.5455
scaffold-ma1	169434929	99	83.1818
scaffold-ma1	169434930	99	87.4545
scaffold-ma1	169434939	90	86.8182
scaffold-ma1	169434944	90.5455	87.6364
scaffold-ma1	169434959	60.3636	92
scaffold-ma1	169434986	89.1	97.1818
scaffold-ma1	169434991	89.1	101.273
scaffold-ma1	169434996	94.3636	102.545
scaffold-ma1	169435000	89.1	101.636
scaffold-ma1	169435015	80.2727	105.636
scaffold-ma1	169435051	99	128.364
scaffold-ma1	169435055	99	128
scaffold-ma1	169435061	96	134.091
scaffold-ma1	169435125	99	129.182
scaffold-ma1	169435128	99	125.273
scaffold-ma1	169435173	93.2727	93.0909
scaffold-ma1	169556773	78.6364	45.6364
scaffold-ma1	169556777	67.0909	46.3636
scaffold-ma1	169556810	68.0909	49.7273
scaffold-ma1	169556813	92.2727	57.4545
scaffold-ma1	169556824	93	61
scaffold-ma1	169556839	78.9091	79.1818
scaffold-ma1	169556846	64.6364	95.0909
scaffold-ma1	169556850	85.2727	125.545
scaffold-ma1	169556883	99	210.818
scaffold-ma1	169556898	99	219.455
scaffold-ma1	169556943	99	197.455
scaffold-ma1	169556996	39.5455	92.4545
scaffold-ma1	169556999	85.6364	87.4545
scaffold-ma1	169557000	71.1	64.7273
scaffold-ma1	169557002	81.3636	53.2727
scaffold-ma1	169557005	81.8182	69.3636
scaffold-ma1	169557008	86.9091	73.3636
scaffold-ma1	169557032	72	265.727
scaffold-ma1	169557038	99	288.818
scaffold-ma1	169557042	99	300
scaffold-ma1	169557050	99	340.545
scaffold-ma1	169557057	90	396.455
scaffold-ma1	169557233	94.6364	346.636
scaffold-ma1	169557238	99	368.364
scaffold-ma1	169557245	97.8182	430.636
scaffold-ma1	169557248	99	435.455
scaffold-ma1	169557263	99	518.091
scaffold-ma1	169557273	99	606.182
scaffold-ma1	169557291	90	784.545
scaffold-ma1	169557295	99	821
scaffold-ma1	169557316	99	1046.09
scaffold-ma1	169557319	99	1064.82
scaffold-ma1	169557343	99	1347.36
scaffold-ma1	169557353	99	1509.55
scaffold-ma1	169557381	99	2055.27
scaffold-ma1	169557384	99	2045.82
scaffold-ma1	169557403	99	2175.18
scaffold-ma1	169557459	99	1594.73
scaffold-ma1	169557534	94	952.909
scaffold-ma1	169557537	94	856.545
scaffold-ma1	169557544	88.1818	832.091
scaffold-ma1	169557557	93.8182	756.636
scaffold-ma1	169557565	96.4545	671.091
scaffold-ma1	256550165	87.8182	33.3636
scaffold-ma1	256550186	91.0909	34.2727
scaffold-ma1	256550193	90	34.7273
scaffold-ma1	256550210	89.1818	35.2727
scaffold-ma1	256550217	89.7273	34.7273
scaffold-ma1	256550228	90	35.7273
scaffold-ma1	256550248	89.4545	36.0909
scaffold-ma1	256550283	90.5455	36.9091
scaffold-ma1	256550287	89.1818	35.1818
scaffold-ma1	256550299	87.2727	34.5455
scaffold-ma1	256550310	87	33.2727
scaffold-ma1	256550312	88.9091	33.2727
scaffold-ma1	256550318	76.9091	32.6364
scaffold-ma1	256550386	86.6364	33
scaffold-ma1	256550396	86.7273	32.9091
scaffold-ma1	256550448	82.9091	31.7273
scaffold-ma1	256550449	82.9091	34.6364
scaffold-ma1	256550487	79.9091	32.0909
scaffold-ma1	256550488	79.9091	32.0909
scaffold-ma1	256550658	88.0909	32.3636
scaffold-ma1	256550682	89.4545	34.2727
scaffold-ma1	256550683	87.8182	34.4545
scaffold-ma1	256550704	88.9091	34.7273
scaffold-ma1	256550727	84.5455	32.8182
scaffold-ma1	256550761	90	33.7273
scaffold-ma1	256550777	84	30.5455
scaffold-ma1	256550812	83.4545	31.4545
scaffold-ma1	256550840	65.7273	35.2727
scaffold-ma1	256550845	86.9091	34.0909
scaffold-ma1	256550862	87.5455	35.5455
scaffold-ma1	256550927	88.9091	36.9091
scaffold-ma1	256550932	84.1818	38
scaffold-ma1	256550959	86.4545	34.6364
scaffold-ma1	256550961	86.4545	34.7273
scaffold-ma1	256550981	82	32.1818
scaffold-ma1	256550986	82.9091	33.1818
scaffold-ma1	256551033	84.2727	32.2727
scaffold-ma1	256551051	90	36.1818
scaffold-ma1	256551053	93.8182	35.3636
scaffold-ma1	256551091	91.0909	35.6364
scaffold-ma1	256551101	90.5455	35.6364
scaffold-ma1	256551143	91.0909	37.0909
scaffold-ma1	256551383	89.1818	37.7273
scaffold-ma1	256551419	90	40.0909
scaffold-ma1	256551422	88.9091	37.7273
scaffold-ma1	256551462	91.3636	38.7273
scaffold-ma1	256551496	91.3636	39.3636
scaffold-ma1	256551505	91.3636	41.7273
scaffold-ma1	256551523	75.3636	37.8182
scaffold-ma1	256551566	91.3636	38
scaffold-ma1	256551573	89.1818	38.4545
scaffold-ma1	256551585	88	38.4545
scaffold-ma1	256551610	90.8182	39.5455
scaffold-ma1	256551629	87.8182	36.0909
scaffold-ma1	256551649	89.1818	36.5455
scaffold-ma1	256551652	92.9091	35
scaffold-ma1	256551675	88.0909	35.5455
scaffold-ma1	256551728	88.9091	34.1818
scaffold-ma1	256551792	92.7273	31.4545
scaffold-ma1	256551802	85.6364	31.0909
scaffold-ma1	256551835	70.2727	28.9091
scaffold-ma1	256551850	77.7273	30.4545
scaffold-ma1	256551866	73.9091	30.5455
scaffold-ma1	256551876	80.4545	31.6364
scaffold-ma1	256551900	87.9	32
scaffold-ma1	256551958	87.2727	34.5455
scaffold-ma1	256551976	87.2727	34.8182
scaffold-ma1	256551998	90.5455	36.5455
scaffold-ma1	256552002	99	35.5455
scaffold-ma1	256552017	90.5455	35.6364
scaffold-ma1	256552052	90.5455	35.2727
scaffold-ma1	256552116	89.7273	36.7273
scaffold-ma1	256552188	86.0909	35
scaffold-ma1	256552200	83.1818	32.3636
scaffold-ma1	256552227	78.2727	30.9091
scaffold-ma1	256552265	82.3636	31.4545
scaffold-ma1	256552274	92.6364	30.8182
scaffold-ma1	256552313	84.8182	32.0909
scaffold-ma1	256552366	81.8182	31.6364
scaffold-ma1	256552389	84.5455	31.7273
scaffold-ma1	256552413	81	30.6364
scaffold-ma1	256552455	89.1818	34.7273
scaffold-ma1	256552458	89.4545	33.4545
scaffold-ma1	256552537	88.9091	35.3636
scaffold-ma1	256552540	88.6364	35.2727
scaffold-ma1	256552574	91.3636	35.6364
scaffold-ma1	256552610	91.3636	36.9091
scaffold-ma1	256566416	91.0909	35.6364
scaffold-ma1	256566553	91.3636	38.9091
scaffold-ma1	256566612	90.5455	36.5455
scaffold-ma1	256566711	91.9091	47.4545
scaffold-ma1	260246907	93.5455	43.1818
scaffold-ma1	260247009	89.7273	39.9091
scaffold-ma1	260247010	89.7273	45.2727
scaffold-ma1	260247054	88.3636	41.4545
scaffold-ma1	260247056	96	45
scaffold-ma1	260247079	92.1818	47.4545
scaffold-ma1	260247172	97.9091	52.3636
scaffold-ma1	260248095	90.2	33.0909
scaffold-ma1	260248118	75	35.3636
scaffold-ma1	260248392	76.0909	28.0909
scaffold-ma1	260248459	95.7273	33.6364
scaffold-ma1	260248539	88.6364	42.2727
scaffold-ma1	260248664	96	41.0909
scaffold-ma1	260248788	91.6364	44.6364
scaffold-ma1	260248840	92.1818	47.2727
scaffold-ma1	260248899	96.1818	46.7273
scaffold-ma1	260248928	92.4545	46.0909
scaffold-ma1	260249060	93	56.7273
scaffold-ma1	260249096	99	43
scaffold-ma1	260249154	91.6364	42.0909
scaffold-ma1	260249204	90.5455	42.4545
scaffold-ma1	260249228	91.0909	40.7273
scaffold-ma1	260249243	84.2727	40.2727
scaffold-ma1	260249352	85.3636	34.3636
scaffold-ma1	260249356	68.1818	32
scaffold-ma1	260249431	94.6364	44.7273
scaffold-ma1	260249445	92	46.5455
scaffold-ma1	260249462	99	57.0909
scaffold-ma1	260249473	94.3636	52.0909
scaffold-ma1	260249505	94.9091	51.9091
scaffold-ma1	260253658	91.3636	41.6364
scaffold-ma2	4292007	93.2727	45.6364
scaffold-ma2	4292011	98.7273	49.6364
scaffold-ma2	4292019	91.0909	47.3636
scaffold-ma2	4292035	99	49.3636
scaffold-ma2	4292117	91.9091	42.7273
scaffold-ma2	4292174	89.4545	45.4545
scaffold-ma2	4292183	89.1818	44.4545
scaffold-ma2	4292252	86.4545	45.3636
scaffold-ma2	4292258	86.1818	45.6364
scaffold-ma2	4292264	84.5455	45.9091
scaffold-ma2	4292271	83.0909	45.1818
scaffold-ma2	4292275	89.8182	47
scaffold-ma2	4292296	86.7273	39.8182
scaffold-ma2	4292313	84.5455	38.2727
scaffold-ma2	4292378	83.7273	36.2727
scaffold-ma2	4292430	75.2727	29.2727
scaffold-ma2	4292431	75.4545	30.1818
scaffold-ma2	4292490	61.0909	20.1818
scaffold-ma2	4292501	66.8182	20.8182
scaffold-ma2	4292511	65.4545	20.6364
scaffold-ma2	4292513	54.0909	21.5455
scaffold-ma2	4292539	57.4545	23.5455
scaffold-ma2	4292566	69	25.5455
scaffold-ma2	4292634	73.6364	25.0909
scaffold-ma2	4292637	73	25.6364
scaffold-ma2	4292664	63	23.0909
scaffold-ma2	4292665	65.5455	23
scaffold-ma2	4292834	45.6667	15.2727
scaffold-ma2	4375974	88.3636	33.5455
scaffold-ma2	4376069	92.9091	38.4545
scaffold-ma2	4376072	84.0909	34.9091
scaffold-ma2	4376087	90.9091	34.2727
scaffold-ma2	4376088	90.2727	34.6364
scaffold-ma2	4376120	91.0909	34.1818
scaffold-ma2	4376135	98.1818	34.4545
scaffold-ma2	4376161	93	34.4545
scaffold-ma2	4376469	57	28.1818
scaffold-ma2	4376501	87.5455	32.2727
scaffold-ma2	4376509	88.3636	31.3636
scaffold-ma2	4376590	84	34.1818
scaffold-ma2	4376592	82.9091	33.9091
scaffold-ma2	4376594	82.6364	34.0909
scaffold-ma2	4376835	88.9091	34.9091
scaffold-ma2	4376850	86.1818	34.2727
scaffold-ma2	4376964	85.3636	35.2727
scaffold-ma2	4377014	88.0909	34.5455
scaffold-ma2	4377025	86.1818	36.1818
scaffold-ma2	4377078	86.1818	33.5455
scaffold-ma2	4377091	86.1818	34.4545
scaffold-ma2	4377092	89.7273	33.6364
scaffold-ma2	4377139	85.6364	35.3636
scaffold-ma2	4377194	87.8182	35
scaffold-ma2	4377238	86.7273	33.7273
scaffold-ma2	4377259	85.3636	34.3636
scaffold-ma2	4377810	86.6364	30.7273
scaffold-ma2	4377823	84.8182	31.0909
scaffold-ma2	4377858	87.5455	32.7273
scaffold-ma2	4377902	87.2727	31.3636
scaffold-ma2	4378037	82.9091	32.9091
scaffold-ma2	4378046	85.9091	32.5455
scaffold-ma2	4378086	88.6364	33.6364
scaffold-ma2	4378214	86.2727	31.5455
scaffold-ma2	4378226	86.4545	31.1818
scaffold-ma2	4653172	70.3333	23.0909
scaffold-ma2	4653283	67.1111	27
scaffold-ma2	4653290	73.6667	28.0909
scaffold-ma2	4653300	72.3333	30.0909
scaffold-ma2	4653303	77	31
scaffold-ma2	4653344	82.0909	31.6364
scaffold-ma2	4653361	92.7273	32.4545
scaffold-ma2	4653362	92.7273	32.3636
scaffold-ma2	4653428	89.7273	34.0909
scaffold-ma2	4653430	94.5455	35.0909
scaffold-ma2	4653446	89.4545	36.0909
scaffold-ma2	4653582	90	34.2727
scaffold-ma2	4653599	82.9091	31
scaffold-ma2	4653649	91.6364	36.3636
scaffold-ma2	4653669	91.9091	37.4545
scaffold-ma2	4653716	91.9091	36.1818
scaffold-ma2	4653720	91.6364	35.1818
scaffold-ma2	4653949	91.0909	36
scaffold-ma2	4653967	98.7273	36.6364
scaffold-ma2	4654023	91.3636	39.8182
scaffold-ma2	4654468	93.9091	35.2727
scaffold-ma2	4654496	87.7273	34.1818
scaffold-ma2	4654515	88.9091	34.7273
scaffold-ma2	4654523	89.7273	34.2727
scaffold-ma2	4654578	82.3636	31.6364
scaffold-ma2	4654584	82.6364	31.9091
scaffold-ma2	4654608	87.5455	32.6364
scaffold-ma2	4654630	89.3636	32.0909
scaffold-ma2	4654650	94.2	30.2727
scaffold-ma2	4654654	94.5	30.6364
scaffold-ma2	4654692	80.4545	29.5455
scaffold-ma2	4654718	84	31.4545
scaffold-ma2	4654735	79.9091	29.8182
scaffold-ma2	4654764	84.2727	31.7273
scaffold-ma2	4654775	84.2727	31.8182
scaffold-ma2	4655133	91.2727	36.8182
scaffold-ma2	4655149	90.9091	35.2727
scaffold-ma2	4655215	84.7273	34.6364
scaffold-ma2	4655218	90	36.1818
scaffold-ma2	4657109	89.7273	35.6364
scaffold-ma2	4657118	84.8182	33.4545
scaffold-ma2	4657121	81	33
scaffold-ma2	4657146	76.3636	28.4545
scaffold-ma2	4657510	56.7273	17.6364
scaffold-ma2	4657565	71.9091	24.0909
scaffold-ma2	4657837	96.2727	33
scaffold-ma2	4657845	84.5455	32.7273
scaffold-ma2	4657873	86.4545	31.9091
scaffold-ma2	4657909	88.4545	32.4545
scaffold-ma2	4657923	90.5455	36.1818
scaffold-ma2	4657998	93	35.7273
scaffold-ma2	4658013	91.0909	35.9091
scaffold-ma2	4658100	83.6364	31.1818
scaffold-ma2	4658150	94.4545	34.8182
scaffold-ma2	4658191	90	32.4545
scaffold-ma2	4658192	89.4545	31.7273
scaffold-ma2	4658209	84.5455	29.0909
scaffold-ma2	4658509	86.7273	32.1818
scaffold-ma2	4658510	83.4545	32
scaffold-ma2	4658634	71.1818	27.4545
scaffold-ma2	4658663	70.3636	25
scaffold-ma3	25390439	90.5455	34.8182
scaffold-ma3	25390467	88.3636	34.5455
scaffold-ma3	25390553	89.7273	34.9091
scaffold-ma3	25390645	84	33.5455
scaffold-ma3	25390899	88.9091	35.9091
scaffold-ma3	25390943	87.5455	35.7273
scaffold-ma3	25390950	89.0909	36.1818
scaffold-ma3	25391788	89.4545	38.8182
scaffold-ma3	25391810	91.0909	35.6364
scaffold-ma3	25391830	84.5455	31.7273
scaffold-ma3	25391856	78.7273	31.4545
scaffold-ma3	25391886	82.3636	30.7273
scaffold-ma3	25391938	90.5455	33.4545
scaffold-ma3	25391947	90.5455	33.0909
scaffold-ma3	25392353	87.2727	35.2727
scaffold-ma3	25392434	86.5455	34.7273
scaffold-ma4	85460670	81.75	38.7273
scaffold-ma4	85460749	99	46.6364
scaffold-ma4	85460753	94.6364	52.3636
scaffold-ma4	85460775	88.4545	51.0909
scaffold-ma4	85460809	93.8182	63.4545
scaffold-ma4	85460834	99	65.6364
scaffold-ma4	85460845	94.6364	68.5455
scaffold-ma4	85460872	99	69.7273
scaffold-ma4	85460904	99	57
scaffold-ma4	85460914	85.0909	56.5455
scaffold-ma4	85460948	99	59.3636
scaffold-ma4	85460957	92.4545	56.0909
scaffold-ma4	85460995	86.4545	57.1818
scaffold-ma4	85461021	92.7273	54.2727
scaffold-ma4	85461036	93	54.7273
scaffold-ma4	85461062	98.7273	50.3636
scaffold-ma4	85461067	88.5455	52.8182
scaffold-ma4	85461220	92.4545	42.9091
scaffold-ma4	85461221	93.5455	49.1818
scaffold-ma4	85461241	93.8182	53.2727
scaffold-ma4	85461242	93.8182	53.5455
scaffold-ma4	85461261	93.4545	55.2727
scaffold-ma4	85461285	96.4545	62.9091
scaffold-ma4	85461303	99	64.6364
scaffold-ma4	85461314	94.0909	69.0909
scaffold-ma4	85461324	94.1818	71.7273
scaffold-ma4	85461333	93.8182	69.4545
scaffold-ma4	85461344	93	68.5455
scaffold-ma4	85461354	90	70.8182
scaffold-ma4	85461370	92.1818	78
scaffold-ma4	85461375	91.9091	74.6364
scaffold-ma4	85461381	91.9091	71.4545
scaffold-ma4	85461387	91.9091	70.5455
scaffold-ma4	85461406	91.9091	72.6364
scaffold-ma4	85461421	91.6364	74.8182
scaffold-ma4	85461435	91.0909	73.9091
scaffold-ma4	85461440	91.0909	73.1818
scaffold-ma4	85461446	96.1818	82.6364
scaffold-ma4	85461483	82.6364	75.2727
scaffold-ma4	85461515	93	75.4545
scaffold-ma4	85461554	90.5455	62.8182
scaffold-ma4	85461561	98.75	63.1818
scaffold-ma4	85461609	88.4545	71.9091
scaffold-ma4	85461667	87.5455	54.8182
scaffold-ma4	85461674	91.9091	45.9091
scaffold-ma4	85461683	97.9091	44.4545
scaffold-ma4	85461703	44.1818	52.6364
scaffold-ma4	85461733	50.5455	51.6364
scaffold-ma4	85461779	90.2727	54.8182
scaffold-ma4	85461804	91.0909	56.4545
scaffold-ma4	85461857	92.1818	65.8182
scaffold-ma4	85461869	92.4545	66.7273
scaffold-ma4	85461890	92.4545	79.6364
scaffold-ma4	85461902	92.4545	80.2727
scaffold-ma4	85461915	92.7273	81.1818
scaffold-ma4	85461962	99	91.5455
scaffold-ma4	85462024	99	86.6364
scaffold-ma4	85462025	99	86.1818
scaffold-ma4	85462037	99	70.9091
scaffold-ma4	85462039	99	70.4545
scaffold-ma4	85462043	99	72.2727
scaffold-ma4	85462059	91.6364	70.2727
scaffold-ma4	85462096	99	75.9091
scaffold-ma4	85462106	99	71.6364
scaffold-ma4	85462111	99	72.8182
scaffold-ma4	85462117	92.7273	70.0909
scaffold-ma4	85462125	93	69.9091
scaffold-ma4	85462128	99	72
scaffold-ma4	85462139	99	73.1818
scaffold-ma4	85462158	94.0909	71.2727
scaffold-ma4	85462168	94.6364	68.8182
scaffold-ma4	85462170	94.6364	68.9091
scaffold-ma4	85462203	85.0909	71.4545
scaffold-ma4	85462246	44.1818	73.9091
scaffold-ma6	12590165	99	57.0909
scaffold-ma6	12590239	56.5714	65.3636
scaffold-ma6	12590326	93.8182	71.4545
scaffold-ma6	12590345	94.6364	71.6364
scaffold-ma6	12590354	93.8182	71.8182
scaffold-ma6	12590369	99	72.1818
scaffold-ma6	12590386	94.0909	71.3636
scaffold-ma6	12590399	94.6364	71.2727
scaffold-ma6	12590419	94.3636	72.9091
scaffold-ma6	12590490	93.8182	69.5455
scaffold-ma6	12590492	97.6364	68.9091
scaffold-ma6	12590497	93.8182	73.1818
scaffold-ma6	12590505	93.5455	70
scaffold-ma6	12590529	97.8182	66.7273
scaffold-ma6	12590547	99	66.6364
scaffold-ma6	12590618	99	72.9091
scaffold-ma6	12590711	95.1818	68.9091
scaffold-ma6	12590747	93.8182	70.2727
scaffold-ma6	12590793	93.2727	64.0909
scaffold-ma6	12590857	94.6364	62.9091
scaffold-ma6	12590863	94.6364	62.4545
scaffold-ma6	12590880	94.6364	64.2727
scaffold-ma6	12590904	94.0909	64.3636
scaffold-ma6	12590936	99	68.4545
scaffold-ma7	40287119	91.9091	35.3636
scaffold-ma7	40287143	91.3636	37.7273
scaffold-ma7	40287172	96.8182	38.8182
scaffold-ma7	40287211	86.7273	35.7273
scaffold-ma7	40287240	88.3636	37.2727
scaffold-ma7	40287278	83.9091	36.6364
scaffold-ma7	40287305	85.9091	35.6364
scaffold-ma7	40287336	89.1818	37.4545
scaffold-ma7	40287351	88	37.0909
scaffold-ma7	40287367	91.9091	37.8182
scaffold-ma7	40287420	88.3636	37.2727
scaffold-ma7	40287487	91.9091	38.4545
scaffold-ma7	40287489	91.9091	38.4545
scaffold-ma7	40287647	87.8182	42.7273
scaffold-ma7	40287831	29.8182	52.0909
scaffold-ma7	40288456	89.1818	41.4545
scaffold-ma7	40288468	92.1818	43.1818
scaffold-ma7	40288487	92.1818	39
scaffold-ma7	40288660	90	37.5455
scaffold-ma7	40288767	89.4545	36.2727
scaffold-mi1	13899625	88.6364	48.6364
scaffold-mi1	13899659	88	47.2727
scaffold-mi1	13899672	88	46.8182
scaffold-mi1	13899694	90.5455	51.8182
scaffold-mi1	13899729	90	51.6364
scaffold-mi1	13900068	83.7273	39.3636
scaffold-mi1	13900089	87.3	36.5455
scaffold-mi1	13900090	86.1	36.5455
scaffold-mi1	13900251	76.3636	42
scaffold-mi1	13900295	73.8182	38.7273
scaffold-mi1	13900320	87.5455	37.3636
scaffold-mi1	13900402	68.6364	49.7273
scaffold-mi1	13900413	64.7273	50.8182
scaffold-mi1	13900418	64	51.8182
scaffold-mi1	13900422	56.2727	51.8182
scaffold-mi1	13900442	74.0909	60.1818
scaffold-mi1	13900446	90.5455	61.0909
scaffold-mi1	13900499	63.8182	67.0909
scaffold-mi1	13900506	67.5455	67.8182
scaffold-mi1	13900529	86.4545	60.2727
scaffold-mi1	13900530	90.7273	59.1818
scaffold-mi1	13900546	68.2727	57.9091
scaffold-mi1	13900562	82.2727	52
scaffold-mi1	13900579	86.9091	46.7273
scaffold-mi1	13900836	96.2727	41.6364
scaffold-mi1	13900838	97.3636	41.8182
scaffold-mi1	13900839	97.3636	41.3636
scaffold-mi1	13900869	91.1818	42.6364
scaffold-mi1	13900880	90.2727	37.8182
scaffold-mi1	13900883	98.4545	37.9091
scaffold-mi1	13900920	86.1818	37.8182
scaffold-mi1	13900950	88.3636	37.7273
scaffold-mi1	13900961	87.8182	35.0909
scaffold-mi1	13900974	82	35.1818
scaffold-mi1	13901026	82.5455	31.7273
scaffold-mi1	13901096	52.3636	18.8182
scaffold-mi1	13901119	34.9091	13.2727
scaffold-mi1	13901519	85.6364	60.3636
scaffold-mi1	13901527	96.8182	60.6364
scaffold-mi1	13901603	65.2727	47.7273
scaffold-mi1	13901623	87	46.0909
scaffold-mi1	13901633	85.6364	51.4545
scaffold-mi1	13901687	90.8182	50.7273
scaffold-mi1	13901714	88.3636	50.2727
scaffold-mi1	13901715	88.3636	50.0909
scaffold-mi1	13901788	46.6364	37.5455
scaffold-mi1	13901823	63.6364	35.8182
scaffold-mi1	13901892	78.6364	38.9091
scaffold-mi1	14020196	73.4545	36.7273
scaffold-mi1	14020214	68.3636	35.3636
scaffold-mi1	14020233	67.1818	34.9091
scaffold-mi1	14020242	48	33.7273
scaffold-mi1	14020459	86.0909	44.5455
scaffold-mi1	14020476	85.1	33.5455
scaffold-mi1	14020563	80.1818	36.0909
scaffold-mi1	14020574	63.7	35.5455
scaffold-mi1	14020969	86.7	33.2727
scaffold-mi1	14021178	89.4	39.3636
scaffold-mi1	14021209	88.8	37.9091
scaffold-mi1	14021221	87.9	37.6364
scaffold-mi1	14021327	90.3	37
scaffold-mi1	14021333	89.9	36
scaffold-mi1	14021340	89.9	35.5455
scaffold-mi1	14021371	88.4	34.1818
scaffold-mi1	14021412	88.7	33.8182
scaffold-mi1	14021419	87.3	33.0909
scaffold-mi1	14021422	80.7	32.4545
scaffold-mi1	14021429	85.8	32
scaffold-mi1	14021450	87	30.8182
scaffold-mi1	14021490	78.3	28.6364
scaffold-mi1	14021501	77.6	27.0909
scaffold-mi1	14021542	56.5	28.9091
scaffold-mi1	14021571	76.8182	30.6364
scaffold-mi1	14021578	76.8182	30.9091
scaffold-mi1	14021706	85.8	34
scaffold-mi1	14021728	91.5	35.1818
scaffold-mi1	14021730	91.5	35.0909
scaffold-mi1	14021736	87.9	34.9091
scaffold-mi1	14021750	79.1	34.2727
scaffold-mi1	14021756	78.9	36
scaffold-mi1	14021894	50.4545	26.1818
scaffold-mi1	14021919	76.1	24.6364
scaffold-mi1	14021981	86.8889	30
scaffold-mi1	14022112	85.2	35.5455
scaffold-mi1	14022137	88.1	37.6364
scaffold-mi1	14022197	91.2	46.0909
scaffold-mi1	14022211	91.3	55.1818
scaffold-mi1	14022230	77.8	49.4545
scaffold-mi1	14090103	87.6667	28.1818
scaffold-mi1	14090120	85.3333	26.3636
scaffold-mi1	14090137	72.8889	24.0909
scaffold-mi1	14090486	65.2	25.0909
scaffold-mi1	14090510	63.9	25.9091
scaffold-mi1	14090607	71	46.6364
scaffold-mi1	14090610	56.5455	49.4545
scaffold-mi1	14090737	77.7273	72.7273
scaffold-mi1	14090750	85.6364	75.1818
scaffold-mi1	14090831	70	66.7273
scaffold-mi1	14090869	70.0909	71
scaffold-mi1	14090876	78.2727	71.4545
scaffold-mi1	14090878	78.2727	74.6364
scaffold-mi1	14090879	78.2727	74.6364
scaffold-mi1	14090889	78.5455	74.0909
scaffold-mi1	14090912	65.3636	77.0909
scaffold-mi1	14090913	78.8182	77.2727
scaffold-mi1	14090943	74.0909	76.3636
scaffold-mi1	14090958	62.7273	75.9091
scaffold-mi1	14090963	75.5455	72.5455
scaffold-mi1	14090994	74.4545	49.2727
scaffold-mi1	14091060	38.9	33.2727
scaffold-mi1	14091276	88.1	51.4545
scaffold-mi1	14091316	77.1818	45.1818
scaffold-mi1	14091356	71.7273	36.7273
scaffold-mi1	14091357	72.8182	35.1818
scaffold-mi1	14091362	55.3636	36
scaffold-mi1	14091365	60.9091	35.6364
scaffold-mi1	14091439	80.4	34.4545
scaffold-mi1	14091488	80.4545	47.9091
scaffold-mi1	14091490	87	49.1818
scaffold-mi1	14091565	90.0909	74
scaffold-mi1	14091567	84.5455	72.9091
scaffold-mi1	14091588	77.5	74.6364
scaffold-mi1	14091606	74.7	72.5455
scaffold-mi1	14091628	77.9	65.9091
scaffold-mi1	14091654	56.5714	61.7273
scaffold-mi1	14091670	76.875	52.8182
scaffold-mi1	14091671	80.8571	48.9091
scaffold-mi1	14091704	73.5	38.1818
scaffold-mi1	14091714	46.4	42.2727
scaffold-mi1	14091718	46.7	42.5455
scaffold-mi1	14092040	87.6667	28.4545
scaffold-mi1	14092042	87.6667	28.4545
scaffold-mi1	14092123	87.6	31.7273
scaffold-mi1	14146274	87.4545	63.2727
scaffold-mi1	14146334	91.6364	49.2727
scaffold-mi1	14146424	38.7273	33.9091
scaffold-mi1	14146425	40.0909	33.8182
scaffold-mi1	14146566	31.6364	46.0909
scaffold-mi1	14146571	52.8182	47.9091
scaffold-mi1	14146608	34.6364	67.1818
scaffold-mi1	14146614	27	65.8182
scaffold-mi1	14146628	25.2727	61.2727
scaffold-mi1	14146632	90.5455	60.8182
scaffold-mi1	14146634	90.5455	59.4545
scaffold-mi1	14146635	10.5	58.9091
scaffold-mi1	14146642	25.0909	56.4545
scaffold-mi1	14147528	88.0909	77.1818
scaffold-mi1	14147541	47.4545	81.9091
scaffold-mi1	14147577	57.5455	67
scaffold-mi1	14147587	87.2727	61.5455
scaffold-mi1	14147638	85.4545	44.4545
scaffold-mi1	14147679	48.9091	42.2727
scaffold-mi1	14147706	87.3636	41.9091
scaffold-mi1	14147744	79.4545	41.5455
scaffold-mi1	14147766	84.8182	41.5455
scaffold-mi1	14147784	88.6364	41.6364
scaffold-mi1	14147836	67.7273	41.5455
scaffold-mi1	14147844	69.9091	40.7273
scaffold-mi1	14147879	73.6364	40.2727
scaffold-mi1	14147894	85.3636	40.0909
scaffold-mi1	14147902	79.0909	40.1818
scaffold-mi1	14147909	79.6364	39.7273
scaffold-mi1	14147923	78.5455	39.0909
scaffold-mi1	14148077	85.2727	38.5455
scaffold-mi1	14173338	80.2	42.4545
scaffold-mi1	14173410	79.2	34.7273
scaffold-mi1	14173439	79.2	32.9091
scaffold-mi1	14173453	78.6	31.5455
scaffold-mi1	14193628	90	74.7273
scaffold-mi1	14193666	86.4	72.5455
scaffold-mi1	14193669	85.5	71.5455
scaffold-mi1	14193690	93.6	68.6364
scaffold-mi1	14193692	86.1	68.4545
scaffold-mi1	14193714	87.3	69.4545
scaffold-mi1	14193772	96.6	75
scaffold-mi1	14193773	96.6	82.3636
scaffold-mi1	14193785	96.9	82.7273
scaffold-mi1	14193799	98.4	83.1818
scaffold-mi1	14193801	93	83.1818
scaffold-mi1	14193816	93.9	83.1818
scaffold-mi1	14193835	92.4	86.7273
scaffold-mi1	14193860	99	96.7273
scaffold-mi1	14194042	75.6	51.0909
scaffold-mi1	14194124	85.9	50.6364
scaffold-mi1	14194140	89.4	52.9091
scaffold-mi1	14197604	75.3636	109.636
scaffold-mi1	14197607	67	110.273
scaffold-mi1	14197608	75	107
scaffold-mi1	14197617	81.8182	102.727
scaffold-mi1	14197626	74.2727	105.364
scaffold-mi1	14197634	82.3636	100.545
scaffold-mi1	14197641	50.8182	98.8182
scaffold-mi1	14197669	82.1	89.1818
scaffold-mi1	14197678	91.2	80.9091
scaffold-mi1	14197786	60.1	40.9091
scaffold-mi1	14197791	78.9	42.3636
scaffold-mi1	14197865	84.3	39.7273
scaffold-mi1	14197868	62.5	41.0909
scaffold-mi1	14197889	68.4545	51.1818
scaffold-mi1	14197915	83.1818	50.6364
scaffold-mi1	14197919	82.6364	56.5455
scaffold-mi1	14197920	88.0909	58.2727
scaffold-mi1	14197921	79.0909	58.1818
scaffold-mi1	14197964	82.6364	66
scaffold-mi1	14198037	84.6	84.2727
scaffold-mi1	14198078	91.8	79.3636
scaffold-mi1	14198090	91.8	80.2727
scaffold-mi1	14198092	91.8	80.9091
scaffold-mi1	14198093	84.2	81.8182
scaffold-mi1	14198129	95.4	77.2727
scaffold-mi1	14203302	83.1818	91
scaffold-mi1	14203373	74.1818	97.4545
scaffold-mi1	14203393	82.0909	93.1818
scaffold-mi1	14203422	84	77.6364
scaffold-mi1	14203424	84	74.7273
scaffold-mi1	14203446	83.4545	74.0909
scaffold-mi1	14203448	83.4545	74.3636
scaffold-mi1	14203457	84.5455	75.9091
scaffold-mi1	14203508	72.0909	92.1818
scaffold-mi1	14203509	83.1818	93.1818
scaffold-mi1	14203553	96.2	108.818
scaffold-mi1	14203569	80.7273	114.364
scaffold-mi1	14203575	82.0909	113.455
scaffold-mi1	14203676	77.6364	101.818
scaffold-mi1	14203680	73.3636	108.182
scaffold-mi1	14203713	76.1818	96.4545
scaffold-mi1	14203785	68.8182	97.3636
scaffold-mi1	14203855	59.5455	64
scaffold-mi1	14210941	78.2	28.5455
scaffold-mi1	14211070	56	28.6364
scaffold-mi1	14211187	68.1818	26.5455
scaffold-mi1	14211592	72.9	26.9091
scaffold-mi1	14211667	78.6	28
scaffold-mi1	14211675	78.9	28.3636
scaffold-mi1	14211693	79.8	27.9091
scaffold-mi1	14211745	74	26.9091
scaffold-mi1	14211856	66.2727	43.5455
scaffold-mi1	14211868	82.9091	47.2727
scaffold-mi1	14211871	86.1818	46.1818
scaffold-mi1	14211898	85.9091	51.1818
scaffold-mi1	14246403	72.4545	27.4545
scaffold-mi1	14246413	79.3636	27.6364
scaffold-mi1	14246419	78.8182	27.6364
scaffold-mi1	14246428	80.0909	29.2727
scaffold-mi1	14246474	64.9091	26.8182
scaffold-mi1	14246478	43.8182	26.5455
scaffold-mi1	14246505	34.8182	27.5455
scaffold-mi1	14246524	50.0909	31
scaffold-mi1	14246560	70.0909	32.4545
scaffold-mi1	14246590	86.1818	40
scaffold-mi1	14246615	85.3636	40.7273
scaffold-mi1	14246630	85.3636	41.0909
scaffold-mi1	14246639	85.6364	41.1818
scaffold-mi1	14246642	85.6364	41
scaffold-mi1	14246683	79.3636	35.7273
scaffold-mi1	14246689	79.3636	35.3636
scaffold-mi1	14246725	69.4545	30.8182
scaffold-mi1	14246728	68.4545	29
scaffold-mi1	14247741	71.25	23.7273
scaffold-mi1	14248428	65.6	21.3636
scaffold-mi1	14248438	64.6	21.0909
scaffold-mi1	14248726	77.25	20.9091
scaffold-mi1	14248770	62.4	21.6364
scaffold-mi1	14248771	58.2	21.2727
scaffold-mi1	14248798	52.8	21.2727
scaffold-mi1	14248854	66.5455	26.1818
scaffold-mi1	14248908	66.8182	28.1818
scaffold-mi1	14248965	69.3	27.8182
scaffold-mi1	14248970	71.1	27.9091
scaffold-mi1	14249005	34.6667	26.5455
scaffold-mi1	14249009	79.1111	26.3636
scaffold-mi1	14276931	75.8	27.2727
scaffold-mi1	14276952	77.6	29.1818
scaffold-mi1	14276953	79.1	28.7273
scaffold-mi1	14276955	74.9	28.7273
scaffold-mi1	14276957	76	28.2727
scaffold-mi1	14277046	71.1818	28.9091
scaffold-mi1	14277136	82.0909	39.0909
scaffold-mi1	14277142	82.0909	39.6364
scaffold-mi1	14279699	90.2727	82.8182
scaffold-mi1	14279701	88.6364	81.5455
scaffold-mi1	14279709	87.5455	81.9091
scaffold-mi1	14279744	92.7	72.0909
scaffold-mi1	14280064	81.3	30.8182
scaffold-mi1	14280068	81	30.9091
scaffold-mi1	14280680	89.6667	29.8182
scaffold-mi1	14280689	89.6667	29.2727
scaffold-mi1	14280830	76.3	28.9091
scaffold-mi1	14280951	19.9	31.5455
scaffold-mi1	14280978	75.5	29.2727
scaffold-mi1	14280985	79.3	27.9091
scaffold-mi1	14280991	74.6	27.7273
scaffold-mi1	14281004	74.8	28.9091
scaffold-mi1	14281058	68.1	25.1818
scaffold-mi1	14281061	46.4	24.1818
scaffold-mi1	14304578	84.3	36.3636
scaffold-mi1	14304582	82.3	35.0909
scaffold-mi1	14304593	78.9	33.8182
scaffold-mi1	14304607	71.8	33.5455
scaffold-mi1	14304644	74.6	35.3636
scaffold-mi1	14304653	89.1	36.2727
scaffold-mi1	14304703	90.6	44.3636
scaffold-mi1	14304720	86.8	45.8182
scaffold-mi1	14304745	81.7	46.0909
scaffold-mi1	14304804	77	56.6364
scaffold-mi1	14304809	93.8	54.4545
scaffold-mi1	14304845	74.6	59.0909
scaffold-mi1	14304878	79.6	49
scaffold-mi1	14304904	90.9	40.0909
scaffold-mi1	14304920	70.4	35.5455
scaffold-mi1	14304927	64.1	33.7273
scaffold-mi1	14304944	79.3636	32.5455
scaffold-mi1	14304961	72.1818	31.9091
scaffold-mi1	14305027	67.5455	34.4545
scaffold-mi1	14305056	50.4545	33.5455
scaffold-mi1	14309280	67.2857	19
scaffold-mi1	14309417	66.6	25.2727
scaffold-mi1	14309978	56.4	21.8182
scaffold-mi1	14309979	60.3	22.1818
scaffold-mi1	14309991	60.8	22.3636
scaffold-mi1	14310006	63.6	22
scaffold-mi1	14310103	77.3333	25.8182
scaffold-mi1	14310263	58	27.1818
scaffold-mi1	14310298	80.4	28.8182
scaffold-mi1	14310336	81.6	27.4545
scaffold-mi1	14310355	80.4	26.8182
scaffold-mi1	14310680	12	1.63636
scaffold-mi1	14310911	20.5714	6
scaffold-mi1	14311054	73.0909	25.4545
scaffold-mi1	14311056	69.0909	25.2727
scaffold-mi1	14367003	90.5455	38.0909
scaffold-mi1	14367047	91.6364	43.8182
scaffold-mi1	14367060	90.8182	37
scaffold-mi1	14367069	91.3636	37.4545
scaffold-mi1	14367484	84.1818	34.1818
scaffold-mi1	14367486	70.8182	33.2727
scaffold-mi1	14367522	84	34.8182
scaffold-mi1	14367529	84.2727	34.3636
scaffold-mi1	14367620	86.3636	33.6364
scaffold-mi1	14367655	76.9091	34.0909
scaffold-mi1	14367661	85.6364	34.7273
scaffold-mi1	14367662	85.6364	34.0909
scaffold-mi1	14367918	88.0909	35
scaffold-mi1	14367919	88.0909	34.7273
scaffold-mi1	14368242	85.3636	40.1818
scaffold-mi1	14368270	81.6364	45.2727
scaffold-mi1	14368271	83.2727	49.5455
scaffold-mi1	14368326	80.7273	62.1818
scaffold-mi1	14368332	86.3636	61.0909
scaffold-mi1	14368342	93	60.7273
scaffold-mi1	14368425	89	54.4545
scaffold-mi1	14368430	70.5455	58.4545
scaffold-mi1	14368435	70.7273	57.8182
scaffold-mi1	14368465	67.4545	54.3636
scaffold-mi1	14368498	91.6364	59.1818
scaffold-mi1	14368507	90.1818	59.7273
scaffold-mi1	14368545	75.8182	65
scaffold-mi1	14368558	72.1818	59.8182
scaffold-mi1	14368571	59.4545	55.5455
scaffold-mi1	14368586	87.2727	50.0909
scaffold-mi1	14395704	80.4545	30.2727
scaffold-mi1	14395734	87	34.3636
scaffold-mi1	14395780	72.1818	32.8182
scaffold-mi1	14395794	59	33.0909
scaffold-mi1	14395797	69.5455	33.3636
scaffold-mi1	14395814	87.3636	37.5455
scaffold-mi1	14395821	69.5	41.4545
scaffold-mi1	14395831	68.7	47.6364
scaffold-mi1	14395840	87.2727	47.5455
scaffold-mi1	14395875	92.7273	65.3636
scaffold-mi1	14395914	93.5455	80.8182
scaffold-mi1	14395966	97.9091	97.2727
scaffold-mi1	14395970	85.4545	98.3636
scaffold-mi1	14399799	62.4545	24.9091
scaffold-mi1	14399863	88.8	32.3636
scaffold-mi1	14399886	87.3	33.5455
scaffold-mi1	14399892	44.7273	32.9091
scaffold-mi1	14399981	87.5455	38.4545
scaffold-mi1	14399988	52.9091	33.3636
scaffold-mi1	14399998	88.9091	34.8182
scaffold-mi1	14400002	42.3636	43.1818
scaffold-mi1	14400016	52.9091	43.3636
scaffold-mi1	14400018	52.9091	43.3636
scaffold-mi1	14400053	62.4545	45.0909
scaffold-mi1	14400119	90.5455	43.2727
scaffold-mi1	14400120	67.9091	42.4545
scaffold-mi1	14400128	91.6364	40.7273
scaffold-mi1	14400136	87.8182	40.0909
scaffold-mi1	14400144	79.1818	39.6364
scaffold-mi1	14400154	88.3636	37.7273
scaffold-mi1	14400160	88.0909	37.6364
scaffold-mi1	14400167	89.1818	42
scaffold-mi1	14400340	87.1818	33.3636
scaffold-mi1	14400887	91.9091	35.4545
scaffold-mi1	14401046	89.7273	36.7273
scaffold-mi1	14401095	90.2727	37.4545
scaffold-mi1	14401114	89.1818	36.3636
scaffold-mi1	14401194	82	35.0909
scaffold-mi1	14401225	80.6364	31.3636
scaffold-mi1	14401268	82.3636	34.0909
scaffold-mi1	14401284	85.9091	35.3636
scaffold-mi1	14401295	88.9091	34.6364
scaffold-mi1	14401325	88.6364	34.5455
scaffold-mi1	14401327	88.3636	34.2727
scaffold-mi1	14401340	88.0909	32.7273
scaffold-mi1	14401455	83.1818	31.1818
scaffold-mi1	14401486	80.1818	29.7273
scaffold-mi1	14401529	81.8182	32.7273
scaffold-mi1	14401617	85	30.9091
scaffold-mi1	14401618	83.7273	32.6364
scaffold-mi1	14401706	84.2727	31.7273
scaffold-mi1	14401730	86.1818	32.9091
scaffold-mi1	14437387	89.1818	33.8182
scaffold-mi1	14437390	89.1818	33.8182
scaffold-mi1	14437404	85.6364	33
scaffold-mi1	14437448	85.3636	32.9091
scaffold-mi1	14437449	88.3636	34.0909
scaffold-mi1	14437497	85.0909	31.9091
scaffold-mi1	14437569	89.7273	33.0909
scaffold-mi1	14437620	89.1818	32.6364
scaffold-mi1	14437747	83.7273	34.7273
scaffold-mi1	14437755	83.1818	33.4545
scaffold-mi1	14437922	82.9091	33.8182
scaffold-mi1	14437925	83.4545	34.2727
scaffold-mi1	14437933	86.4545	35.5455
scaffold-mi1	14437937	84	34.6364
scaffold-mi1	14438021	91.5	32.1818
scaffold-mi1	14438047	93.9	33.2727
scaffold-mi1	14438217	76.2727	31.7273
scaffold-mi1	14438228	83.7273	34.3636
scaffold-mi1	14438285	82.3636	31.7273
scaffold-mi1	14438501	89.4545	34.4545
scaffold-mi1	14438539	86	32.3636
scaffold-mi1	14438671	84.2727	34.5455
scaffold-mi1	14438672	86.4545	32.9091
scaffold-mi1	14438692	88.0909	33.3636
scaffold-mi1	14438877	84	30.9091
scaffold-mi1	14438894	87.2727	32
scaffold-mi1	14438898	93.9	33.1818
scaffold-mi1	14438910	85.9091	37.0909
scaffold-mi1	14438962	86.1818	31.1818
scaffold-mi1	14439075	80.4545	29.9091
scaffold-mi1	14439089	85.0909	30
scaffold-mi1	14439090	79.0909	30
scaffold-mi1	14439175	76.0909	27.2727
scaffold-mi1	14439201	80.7273	29.6364
scaffold-mi1	14439241	81.7273	29.0909
scaffold-mi1	14439262	86.4545	31.8182
scaffold-mi1	14439332	89.1818	35.9091
scaffold-mi1	14439333	87.8182	34.9091
scaffold-mi1	14439415	96.6	33.2727
scaffold-mi1	14439431	83.7273	31.7273
scaffold-mi1	14439471	82.6364	30.4545
scaffold-mi1	14439496	84.6364	30.3636
scaffold-mi1	14439512	84.8182	31.0909
scaffold-mi1	14439538	84.5455	31
scaffold-mi1	14439581	79.2727	30.8182
scaffold-mi1	14439674	84.7273	31.3636
scaffold-mi1	14439699	81.2727	31
scaffold-mi1	14439712	73.6364	30.0909
scaffold-mi1	14439713	71.7273	30.2727
scaffold-mi1	14439723	80.6364	31.5455
scaffold-mi1	14439731	82	29.8182
scaffold-mi1	14439747	81.1818	30.5455
scaffold-mi1	14439782	81.2727	32.3636
scaffold-mi1	14439789	75.8182	31.4545
scaffold-mi1	14439826	77.8182	32
scaffold-mi1	14439831	82.6364	32
scaffold-mi1	14439899	80.1818	30.5455
scaffold-mi1	14439921	79.0909	30.7273
scaffold-mi1	14440153	86.9091	33.0909
scaffold-mi1	14440176	91.3636	33.7273
scaffold-mi1	14440187	91.3636	34.6364
scaffold-mi1	14440237	91.3636	35.0909
scaffold-mi1	14440317	86.4545	34.6364
scaffold-mi1	14440354	87.2727	35.6364
scaffold-mi1	14440364	87.2727	36
scaffold-mi1	14440487	87	35.9091
scaffold-mi1	14440496	84	35.6364
scaffold-mi1	14440497	86.1818	38.4545
scaffold-mi1	14440542	83.7273	31.8182
scaffold-mi1	14440566	88.6364	33.1818
scaffold-mi1	14440625	86.7273	32.9091
scaffold-mi1	14440677	87.2727	35.5455
scaffold-mi1	14440709	85.9091	33.9091
scaffold-mi1	14440727	84.5455	32.8182
scaffold-mi1	14440769	81.4545	35.3636
scaffold-mi1	14440791	79	32.0909
scaffold-mi1	14440803	82.0909	32.3636
scaffold-mi1	14440815	81.8182	32.6364
scaffold-mi1	14440818	82.0909	32.3636
scaffold-mi1	14440828	82.6364	30.5455
scaffold-mi1	14440852	85.6364	31.1818
scaffold-mi1	14440878	85.6364	30.9091
scaffold-mi1	14440898	88.6364	33
scaffold-mi1	14440916	90	37.2727
scaffold-mi1	14440923	88.9091	34.4545
scaffold-mi1	14441015	89.3636	34.5455
scaffold-mi1	14441019	87	33.9091
scaffold-mi1	14441122	86.1818	33.0909
scaffold-mi1	14468442	89	32.5455
scaffold-mi1	14468455	85.6364	31.8182
scaffold-mi1	14468920	83.1818	32
scaffold-mi1	14468962	84.1818	37.5455
scaffold-mi1	14468974	88.1818	39.5455
scaffold-mi1	14468998	89.1818	36
scaffold-mi1	14469001	83.0909	36.6364
scaffold-mi1	14469023	82.6364	38.5455
scaffold-mi1	14469043	86.0909	37.0909
scaffold-mi1	14469072	85	36.7273
scaffold-mi1	14469080	84.5455	35.2727
scaffold-mi1	14469113	82.0909	35.1818
scaffold-mi1	14469118	87.6364	36.7273
scaffold-mi1	14469124	80.9091	32.9091
scaffold-mi1	14469632	80.4545	36.5455
scaffold-mi1	14469684	83.7273	33.9091
scaffold-mi1	14469692	87	37
scaffold-mi1	14469705	81.2727	31.5455
scaffold-mi1	14469722	85.3636	32.2727
scaffold-mi1	14469773	88.6364	34.4545
scaffold-mi1	14469783	84.2727	34.4545
scaffold-mi1	14469812	84.5455	35
scaffold-mi1	14469846	87.8182	34.8182
scaffold-mi1	14469889	85.3636	34.4545
scaffold-mi1	14470146	77.2	33.0909
scaffold-mi1	14470179	82.0909	33.7273
scaffold-mi2	8535692	43	26
scaffold-mi2	8561146	66.7273	24.4545
scaffold-mi2	8561178	80.4545	33
scaffold-mi2	8567233	88.0909	33.7273
scaffold-mi2	8567240	87	34.5455
scaffold-mi2	8567404	86.4545	31.3636
scaffold-mi2	8567438	93.2727	33
scaffold-mi2	8567441	92.4545	33.5455
scaffold-mi2	8567457	87	33
scaffold-mi2	8567489	86.1818	34
scaffold-mi2	8567521	87.5455	37.1818
scaffold-mi2	8567558	85.3636	34
scaffold-mi2	8567595	94.5	34.5455
scaffold-mi2	8567629	85.3636	33.3636
scaffold-mi2	8567647	62.3636	36
scaffold-mi2	8567669	91.2727	35.0909
scaffold-mi2	8567683	86.4545	34.8182
scaffold-mi2	8567691	75.0909	34.2727
scaffold-mi2	8567693	77.2727	34.8182
scaffold-mi2	8568562	6	0.272727
scaffold-mi2	8568829	90.3636	43.5455
scaffold-mi2	8569632	56.7273	27.2727
scaffold-mi2	8569636	64.2	27.4545
scaffold-mi2	8569648	88.5	26
scaffold-mi2	8569722	86.25	28.8182
scaffold-mi2	8569728	85.75	29
scaffold-mi2	8569741	88.5	27.5455
scaffold-mi2	8569755	88.125	27.8182
scaffold-mi2	8569764	87.75	27.8182
scaffold-mi2	8569776	87.75	27.1818
scaffold-mi2	8569824	88.125	31
scaffold-mi2	8569832	88.5	32.7273
scaffold-mi2	8569840	87.375	31.8182
scaffold-mi2	8569851	87.375	31.4545
scaffold-mi2	8569855	87.375	31.4545
scaffold-mi2	8569877	87.375	31
scaffold-mi2	8569910	87.75	30.0909
scaffold-mi2	8569935	87.75	27.8182
scaffold-mi2	8569952	80.25	27.6364
scaffold-mi2	8569959	73.5	25.3636
scaffold-mi2	8569965	74.25	25.4545
scaffold-mi2	8586361	84.3	33.9091
scaffold-mi2	8586478	73.9091	29.6364
scaffold-mi2	8586505	70.8182	30.5455
scaffold-mi2	8586509	70.8182	30.2727
scaffold-mi2	8586527	84.1818	29
scaffold-mi2	8586538	77.1818	28.5455
scaffold-mi2	8586562	81.4	30.2727
scaffold-mi2	8586577	81.1	29.5455
scaffold-mi2	8586608	82.6	31.2727
scaffold-mi2	8586614	92.1	30.7273
scaffold-mi2	8586638	88.9	30.8182
scaffold-mi2	8586642	85.3	31.1818
scaffold-mi2	8586667	82.0909	34.0909
scaffold-mi2	8586704	91.8	35.8182
scaffold-mi2	8586750	82.9091	35.3636
scaffold-mi2	8586785	82.0909	36.1818
scaffold-mi2	8586833	78.5455	36.7273
scaffold-mi2	8586843	82.9091	37.3636
scaffold-mi2	8586844	82.9091	37.3636
scaffold-mi2	8586992	80.0909	36.2727
scaffold-mi2	8587006	80.3636	35.0909
scaffold-mi2	8587015	82.8182	34.9091
scaffold-mi2	8587018	85.9091	34.9091
scaffold-mi2	8587061	89.9091	35.1818
scaffold-mi2	8587111	86.1818	40.5455
scaffold-mi2	8587139	81	44.3636
scaffold-mi2	8587339	91.8	34.5455
scaffold-mi2	8587343	90.8	35.2727
scaffold-mi2	8587356	90.6	33.6364
scaffold-mi2	8587375	93.3	35.0909
scaffold-mi2	8587392	89.1	30.4545
scaffold-mi2	8587421	82.8	26.9091
scaffold-mi2	8587428	82.5	26.6364
scaffold-mi2	8587510	75.375	21.2727
scaffold-mi2	8587512	68	21.1818
scaffold-mi2	8587720	69.2222	23.1818
scaffold-mi2	8587721	66	22.7273
scaffold-mi2	8587734	67.6364	24.4545
scaffold-mi2	8588136	34.125	7.54545
scaffold-mi2	8588137	35.5714	6.09091
scaffold-mi2	8588138	30.8571	5.54545
scaffold-mi2	8588147	34.2857	6
scaffold-mi2	8588166	30.9	8
scaffold-mi2	8588167	16.7273	9.54545
scaffold-mi2	8588186	25.3636	11.4545
scaffold-mi2	8588202	42.8182	13.5455
scaffold-mi2	8588260	52.0909	18.6364
scaffold-mi2	8588266	45.8182	18.3636
scaffold-mi2	8588287	37.9091	14.4545
scaffold-mi2	8588318	34.6364	13.6364
scaffold-mi2	8588319	34.7273	14.2727
scaffold-mi2	8588328	36.9	12.9091
scaffold-mi2	8588397	33	8
scaffold-mi2	8588476	19.8	3.18182
scaffold-mi2	8626072	56.7	34.9091
scaffold-mi2	8626115	75.3	35.8182
scaffold-mi2	8626129	87	35.8182
scaffold-mi2	8626171	82.5	37.8182
scaffold-mi2	8626179	81.9	37.7273
scaffold-mi2	8626214	92.2222	32.5455
scaffold-mi2	8626223	82.3333	33.2727
scaffold-mi2	8626290	64.1111	28.9091
scaffold-mi2	8626294	67.6667	28.3636
scaffold-mi2	8626521	62.5	27.3636
scaffold-mi2	8626530	73.3636	27.8182
scaffold-mi2	8626572	77.4545	29.9091
scaffold-mi2	8626579	76.9091	29.5455
scaffold-mi2	8626604	82.9091	30.5455
scaffold-mi2	8626612	83.1818	30.6364
scaffold-mi2	8626617	79.0909	30.6364
scaffold-mi2	8626624	79.6364	30.4545
scaffold-mi2	8626629	78.2727	30.8182
scaffold-mi2	8626642	77.7273	30.6364
scaffold-mi2	8626707	76.5	27.2727
scaffold-mi2	8626714	75.3	27.3636
scaffold-mi2	8626717	77.4	27.6364
scaffold-mi2	8626774	81.9	32
scaffold-mi2	8626811	84.3	32.8182
scaffold-mi2	8626891	68.5455	33.0909
scaffold-mi2	8626911	72.2727	31.0909
scaffold-mi2	8627153	74.7778	27.5455
scaffold-mi2	8627349	82	30
scaffold-mi2	8627369	83	31.5455
scaffold-mi2	8627374	84.3	31.6364
scaffold-mi2	8627437	88.5	29.8182
scaffold-mi2	8627564	75	27.8182
scaffold-mi2	8627603	73	26
scaffold-mi2	8627606	70.2	26.4545
scaffold-mi2	8627608	75.9	26.4545
scaffold-mi2	8627620	74	27.7273
scaffold-mi2	8628175	79.5	37
scaffold-mi2	8628212	77.3	37.2727
scaffold-mi2	8628214	75.5	37.1818
scaffold-mi2	8628279	76.8	32.6364
scaffold-mi2	8628291	78	32.4545
scaffold-mi2	8628304	78	34
scaffold-mi2	8628314	78.6	35.3636
scaffold-mi2	8628316	78.6	33.5455
scaffold-mi2	8628323	78.3	34
scaffold-mi2	8628344	79.8	34.6364
scaffold-mi2	8628392	72.8	35.2727
scaffold-mi2	8628403	72.5	35.7273
scaffold-mi2	8628409	71.3	34.7273
scaffold-mi2	8628417	83.4	32.3636
scaffold-mi2	8628474	78.3	32.0909
scaffold-mi2	8628477	83.5	30.5455
scaffold-mi2	8663146	61.3	27
scaffold-mi2	8663202	69.9	26.1818
scaffold-mi2	8663203	69.6	26.2727
scaffold-mi2	8663265	65.3333	31.1818
scaffold-mi2	8663272	74.6667	30.7273
scaffold-mi2	8663275	79.6667	30
scaffold-mi2	8663306	75.9	31.0909
scaffold-mi2	8663317	81.3	30.5455
scaffold-mi2	8663346	83.4	32.1818
scaffold-mi2	8663348	74.4545	34.3636
scaffold-mi2	8663397	82.3636	40.7273
scaffold-mi2	8663404	84	41.9091
scaffold-mi2	8663457	89.4545	51.6364
scaffold-mi2	8663501	93.7273	62.6364
scaffold-mi2	8663539	65.4545	57.0909
scaffold-mi2	8663559	85.3636	51.9091
scaffold-mi2	8663608	79.0909	39.2727
scaffold-mi2	8663619	75.8182	36.7273
scaffold-mi2	8663622	79.9091	37.1818
scaffold-mi2	8663631	79.6364	35.6364
scaffold-mi2	8663635	79.3636	35.5455
scaffold-mi2	8663667	77.4545	37.8182
scaffold-mi2	8663704	57.2727	39.3636
scaffold-mi2	8663709	55.9091	40.2727
scaffold-mi2	8663736	72.4545	37.2727
scaffold-mi2	8663782	61.9091	36.8182
scaffold-mi2	8664049	78	31.7273
scaffold-mi2	8664522	75.2727	39.7273
scaffold-mi2	8664554	83.4545	39.2727
scaffold-mi2	8664560	85.3636	38.8182
scaffold-mi2	8664585	81.2727	39
scaffold-mi2	8664589	80	39.5455
scaffold-mi2	8664599	78.4545	38
scaffold-mi2	8664633	65.6364	31.7273
scaffold-mi2	8664639	71	31.8182
scaffold-mi2	8664662	62.3636	32.0909
scaffold-mi2	8664675	59.7273	28.0909
scaffold-mi2	8664717	62.7273	27.6364
scaffold-mi2	8664730	62.5455	29.8182
scaffold-mi2	8664734	68.0909	29.1818
scaffold-mi2	8664746	66.7273	26.3636
scaffold-mi2	8706143	90.5455	37.0909
scaffold-mi2	8706156	86.1818	34.4545
scaffold-mi2	8706188	85.6364	33.8182
scaffold-mi2	8706193	86.6364	36.6364
scaffold-mi2	8706227	83.7273	34
scaffold-mi2	8706235	88.6364	37.3636
scaffold-mi2	8706242	89.7273	40.1818
scaffold-mi2	8706258	88.0909	37.2727
scaffold-mi2	8706259	88.0909	37.1818
scaffold-mi2	8706271	89.1818	38.8182
scaffold-mi2	8706283	88.3636	39.1818
scaffold-mi2	8706284	89.4545	39.5455
scaffold-mi2	8706289	83.1818	39.0909
scaffold-mi2	8706293	88.9091	39.3636
scaffold-mi2	8706320	85.4545	43.9091
scaffold-mi2	8706350	89.7273	43.2727
scaffold-mi2	8706367	87.5455	41.5455
scaffold-mi2	8706386	77.3636	40.7273
scaffold-mi2	8706392	85.0909	37.9091
scaffold-mi2	8706403	83.7273	37.6364
scaffold-mi2	8706420	84.5455	37.1818
scaffold-mi2	8706421	80.1818	35.8182
scaffold-mi2	8706430	78	35.4545
scaffold-mi2	8706454	77.7273	30.1818
scaffold-mi2	8706455	70.3636	30
scaffold-mi2	8706465	89.7	29.5455
scaffold-mi2	8706505	64	26.6364
scaffold-mi2	8706949	63.6	27
scaffold-mi2	8706965	52.1	24.3636
scaffold-mi2	8706981	59	23
scaffold-mi2	8707036	69	28.9091
scaffold-mi2	8707037	68.7273	30.6364
scaffold-mi2	8707040	48	28.8182
scaffold-mi2	8707093	82.9091	34.6364
scaffold-mi2	8707104	86.7273	36.6364
scaffold-mi2	8707117	83.4545	37.4545
scaffold-mi2	8707150	75.4545	40.9091
scaffold-mi2	8707168	88.3636	35.6364
scaffold-mi2	8707201	85.0909	33.6364
scaffold-mi2	8707207	87.5455	34.0909
scaffold-mi2	8707386	68.5455	26.0909
scaffold-mi2	8707408	62	23.0909
scaffold-mi2	8707414	63.5455	21.2727
scaffold-mi2	8707856	92.4545	41.2727
scaffold-mi2	8707886	87	43.2727
scaffold-mi2	8707888	88.9091	42.1818
scaffold-mi2	8707923	91.6364	40.6364
scaffold-mi2	8707942	88.6364	40
scaffold-mi2	8707978	86.4545	37.1818
scaffold-mi2	8708031	81.8182	40.6364
scaffold-mi2	8708046	91.3636	41.1818
scaffold-mi2	8708053	90.7273	42.0909
scaffold-mi2	8708059	86.4545	42.4545
scaffold-mi2	8708069	92.7273	42.3636
scaffold-mi2	8708074	91.3636	42.2727
scaffold-mi2	8708134	79.4545	46.6364
scaffold-mi2	8708165	91.9091	45.5455
scaffold-mi2	8708169	87.8182	39.6364
scaffold-mi2	8708210	81.5455	39.2727
scaffold-mi2	8735793	97.2	53.0909
scaffold-mi2	8737186	87.2727	37.3636
scaffold-mi2	8737627	84.8182	40.9091
scaffold-mi2	8737644	82.4545	41.3636
scaffold-mi2	8737652	81.9091	41.5455
scaffold-mi2	8737674	89.4545	41.9091
scaffold-mi2	8738526	87	35.1818
scaffold-mi2	8738537	85.3636	35.0909
scaffold-mi2	8738544	85.6364	35.0909
scaffold-mi2	8738592	78	37.2727
scaffold-mi2	8738600	85.3636	37.4545
scaffold-mi2	8738613	80.2727	39.6364
scaffold-mi2	8738614	85.3636	38
scaffold-mi2	8738632	65.5455	37.6364
scaffold-mi2	8738640	61.3636	39.3636
scaffold-mi2	8738650	85.0909	37.8182
scaffold-mi2	8738652	82.3636	37.0909
scaffold-mi2	8738666	81.8182	40.2727
scaffold-mi2	8738693	86.4545	41.3636
scaffold-mi2	8738697	79.3636	45.5455
scaffold-mi2	8738711	88.3636	45.6364
scaffold-mi2	8738756	87.2727	47.7273
scaffold-mi2	8738761	88.9091	47.7273
scaffold-mi2	8738779	88.6364	45.7273
scaffold-mi2	8738813	83.8182	39.9091
scaffold-mi2	8738815	84.1818	38.9091
scaffold-mi2	8738906	87.2727	36.3636
scaffold-mi2	8738932	81.1818	37.6364
scaffold-mi2	8738954	55.5455	36.4545
scaffold-mi2	8738957	74.2727	36.2727
scaffold-mi2	8738961	83.4545	34.7273
scaffold-mi2	8738985	88.8182	34.5455
scaffold-mi2	8738986	79.9091	35.5455
scaffold-mi2	8739021	88.6364	35.9091
scaffold-mi2	8739025	83.7273	38.4545
scaffold-mi2	8739040	90.2727	37.7273
scaffold-mi2	8739070	89.1818	37.9091
scaffold-mi2	8739094	84.0909	39.8182
scaffold-mi2	8739099	89.7273	40.1818
scaffold-mi2	8739109	86.1818	41
scaffold-mi2	8739147	88.8182	41.8182
scaffold-mi2	8739200	87	42.4545
scaffold-mi2	8739204	84.2727	43.3636
scaffold-mi2	8739213	78.5455	43.9091
scaffold-mi2	8739228	70.6364	47.4545
scaffold-mi2	8739399	86.4545	40
scaffold-mi2	8739414	87	41.6364
scaffold-mi2	8739854	78.4545	53.6364
scaffold-mi2	8739933	91.2727	51.1818
scaffold-mi2	8739936	91.9091	50.5455
scaffold-mi2	8740036	83.2727	54.7273
scaffold-mi2	8740064	89.4545	54.9091
scaffold-mi2	8740070	80.7273	54.6364
scaffold-mi2	8740076	90	51.8182
scaffold-mi2	8740160	91.0909	45.3636
scaffold-mi2	8740173	90.5455	43.6364
scaffold-mi2	8740175	90.5455	43.5455
scaffold-mi2	8740222	92.1818	41.0909
scaffold-mi2	8747519	79.7273	70.3636
scaffold-mi2	8747598	85.8182	66.7273
scaffold-mi2	8747638	99	64.9091
scaffold-mi2	8747642	91.9091	60.9091
scaffold-mi2	8747657	90.6364	59.3636
scaffold-mi2	8747709	88.4545	58.9091
scaffold-mi2	8747746	89.7273	51.2727
scaffold-mi2	8747808	80.1818	55.8182
scaffold-mi2	8747809	85.5455	56.1818
scaffold-mi2	8747870	88.9091	58.3636
scaffold-mi2	8747877	86.9091	62.2727
scaffold-mi2	8747882	89.4545	60.1818
scaffold-mi2	8747921	90	63
scaffold-mi2	8747939	87.8182	60.3636
scaffold-mi2	8747963	87.8182	59.7273
scaffold-mi2	8747989	60.1818	60.4545
scaffold-mi2	8747992	87.2727	57.8182
scaffold-mi2	8748042	73.6364	47.4545
scaffold-mi2	8748045	68.6364	47.3636
scaffold-mi2	8748057	51.8182	44.6364
scaffold-mi2	8748060	56.7	45
scaffold-mi2	8748069	85.3636	43.7273
scaffold-mi2	8748153	74.9091	25.5455
scaffold-mi2	8748167	72.2727	26.4545
scaffold-mi2	8748186	75.5455	31.5455
scaffold-mi2	8748192	80.1818	32.2727
scaffold-mi2	8748200	80.4545	31.8182
scaffold-mi2	8748236	88.6364	35.6364
scaffold-mi2	8748245	85.9091	36.9091
scaffold-mi2	8748248	87.2727	36.8182
scaffold-mi2	8748308	86.5455	43.3636
scaffold-mi2	8748314	89.7273	44.5455
scaffold-mi2	8748341	90.5455	46.8182
scaffold-mi2	8750352	5	0.454545
scaffold-mi2	8751066	11.5	2.81818
scaffold-mi2	8751110	24.6667	4.81818
scaffold-mi2	8751123	29.6667	4.63636
scaffold-mi2	8751124	29.6667	4.63636
scaffold-mi2	8751141	33.8	6.27273
scaffold-mi2	8751793	90.8182	58.6364
scaffold-mi2	8751799	91.3636	58
scaffold-mi2	8751825	91.3636	63.8182
scaffold-mi2	8751839	91.3636	62.8182
scaffold-mi2	8751860	90.5455	61.7273
scaffold-mi2	8751897	91.6364	62.6364
scaffold-mi2	8751899	91.6364	63.3636
scaffold-mi2	8751908	91.6364	62.8182
scaffold-mi2	8751920	90	62.5455
scaffold-mi2	8751925	90	62.6364
scaffold-mi2	8752039	91.0909	60
scaffold-mi2	8752040	91.0909	59.7273
scaffold-mi2	8752083	90.8182	59.1818
scaffold-mi2	8752094	90.2727	58
scaffold-mi2	8752095	90.2727	58.1818
scaffold-mi2	8752108	89.7273	56.3636
scaffold-mi2	8752153	75.7	53.7273
scaffold-mi2	8752173	92.4	55.8182
scaffold-mi2	8752187	86.4545	53.0909
scaffold-mi2	8752218	77.7273	53.6364
scaffold-mi2	8752219	85.6364	53.4545
scaffold-mi2	8752245	85.3636	53.0909
scaffold-mi2	8752258	88.3636	52.4545
scaffold-mi2	8752265	87.5455	51.2727
scaffold-mi2	8752271	88.5455	51.2727
scaffold-mi2	8752291	91.0909	49.2727
scaffold-mi2	8752294	90.8182	48.1818
scaffold-mi2	8752441	79	45.8182
scaffold-mi2	8752488	86.4545	48.3636
scaffold-mi2	8752526	90.2727	45
scaffold-mi2	8752554	87.5455	46.7273
scaffold-mi2	8752584	92.4545	52.0909
scaffold-mi2	8752587	83.4545	54.6364
scaffold-mi2	8752590	92.4545	54.1818
scaffold-mi2	8752630	83.4545	51.5455
scaffold-mi2	8752632	75.4545	51.9091
scaffold-mi2	8752697	91.3636	59.0909
scaffold-mi2	8752708	93	60.7273
scaffold-mi2	8752742	93	56.6364
scaffold-mi2	8752750	93	59.2727
scaffold-mi2	8753563	89.6364	43.6364
scaffold-mi2	8785253	73.2727	46.1818
scaffold-mi2	8785266	80.2727	41.9091
scaffold-mi2	8785269	89.1818	41.2727
scaffold-mi2	8785282	89.4545	41.1818
scaffold-mi2	8785305	64.0909	42.2727
scaffold-mi2	8785334	87.2727	42.0909
scaffold-mi2	8785359	91.3636	43.5455
scaffold-mi2	8785469	87	38.8182
scaffold-mi2	8786366	58.3636	20.6364
scaffold-mi2	8786393	67.2	25.2727
scaffold-mi2	8786395	58.3	25.4545
scaffold-mi2	8786447	60.4545	26.8182
scaffold-mi2	8786487	64.9091	23.6364
scaffold-mi2	8786488	64.9091	23.7273
scaffold-mi2	8786510	79.9091	25.7273
scaffold-mi2	8786517	67.0909	24.2727
scaffold-mi2	8786526	62.7273	22.5455
scaffold-mi2	8786531	53.4545	22.1818
scaffold-mi2	8786551	60.2727	24
scaffold-mi2	8786565	60.5455	27.0909
scaffold-mi2	8786587	70.6364	29.5455
scaffold-mi2	8786598	75.6364	28.3636
scaffold-mi2	8786614	80.1818	28.9091
scaffold-mi2	8786643	73.6364	37.3636
scaffold-mi2	8787331	76.6364	29
scaffold-mi2	8787338	76.0909	29.2727
scaffold-mi2	8787382	38.5	30.7273
scaffold-mi2	8787389	33.4	30.6364
scaffold-mi2	8787410	94.125	27
scaffold-mi2	8787500	56.5455	30.1818
scaffold-mi2	8787507	74.0909	34.7273
scaffold-mi2	8787520	81	38.0909
scaffold-mi2	8787524	75.8182	38.8182
scaffold-mi2	8787534	85.0909	39.9091
scaffold-mi2	8787632	78.7273	44.4545
scaffold-mi2	8787696	74.4545	37.2727
scaffold-mi2	8787699	74.7273	36.7273
scaffold-mi2	8787710	84.5455	36.8182
scaffold-mi2	8799237	99	185.455
scaffold-mi2	8799283	93.8182	183.091
scaffold-mi2	8799294	74	179.091
scaffold-mi2	8799315	94.3636	169.455
scaffold-mi2	8813251	86.2727	39.5455
scaffold-mi2	8813279	85.6364	36.4545
scaffold-mi2	8813280	82.0909	36.4545
scaffold-mi2	8813309	87.2727	35.8182
scaffold-mi2	8813311	84.8182	36.2727
scaffold-mi2	8813318	90.4545	38.5455
scaffold-mi2	8813344	78.4545	37.5455
scaffold-mi2	8813355	78.8182	35.4545
scaffold-mi2	8813361	78.2727	35.1818
scaffold-mi2	8813385	83.1818	34.7273
scaffold-mi2	8813422	78.2727	30.4545
scaffold-mi2	8813427	77.0909	30.7273
scaffold-mi2	8813450	85.1	30.4545
scaffold-mi2	8813492	71.4	26.1818
scaffold-mi2	8813504	81.6	26.2727
scaffold-mi2	8813514	80.7	25.2727
scaffold-mi2	8813517	69.6	23.8182
scaffold-mi2	8813588	49.8	17.9091
scaffold-mi2	8813589	46.4	19.6364
scaffold-mi2	8813590	45	18.3636
scaffold-mi2	8813609	40.8889	16.0909
scaffold-mi2	8813610	39.3	16.0909
scaffold-mi2	8813633	39.875	15.1818
scaffold-mi2	8813639	45.5714	15.0909
scaffold-mi2	8813647	43.4286	15.8182
scaffold-mi2	8813663	64	15.7273
scaffold-mi2	8813726	47.8889	14.9091
scaffold-mi2	8813781	50.6667	15.2727
scaffold-mi2	8813790	44.7	15.0909
scaffold-mi2	8813824	46.9091	16.5455
scaffold-mi2	8813834	31.4545	16.6364
scaffold-mi2	8813904	46.2	21.8182
scaffold-mi2	8814036	85.0909	52.6364
scaffold-mi2	8828637	94.3636	137.091
scaffold-mi2	8828638	94.9091	130.182
scaffold-mi2	8828707	98.4545	115.818
scaffold-mi2	8828834	83.7273	46.2727
scaffold-mi2	8828862	87	42.3636
scaffold-mi2	8828877	79.3636	40.2727
scaffold-mi2	8828894	76.9091	36.4545
scaffold-mi2	8828895	76.9091	36.4545
scaffold-mi2	8848802	9.5	34.8182
scaffold-mi2	8848850	96.5455	56.0909
scaffold-mi2	8848907	86.0909	62.8182
scaffold-mi2	8848981	83.3636	51.4545
scaffold-mi2	8849005	61.3636	54.7273
scaffold-mi2	8849019	58.5	56.8182
scaffold-mi2	8849030	91.3636	49
scaffold-mi2	8849031	68.7273	48.4545
scaffold-mi2	8849554	77.6667	30.7273
scaffold-mi2	8849557	55	30.0909
scaffold-mi2	8859418	93.5455	59.1818
scaffold-mi2	8859419	99	60.9091
scaffold-mi2	8859437	93.2727	61.6364
scaffold-mi2	8859446	94.3636	77.6364
scaffold-mi2	8859455	93.2727	73.8182
scaffold-mi2	8859483	90.8182	73.0909
scaffold-mi2	8859485	93	68.7273
scaffold-mi2	8859512	93.8182	71.8182
scaffold-mi2	8859558	95.4545	50.1818
scaffold-mi2	8859565	96.5455	46.1818
scaffold-mi2	8859573	96.5455	45.4545
scaffold-mi2	8859589	79.7273	38.3636
scaffold-mi2	8859599	61.3636	36.1818
scaffold-mi2	8859603	67.4545	35.8182
scaffold-mi2	8859626	66	30.9091
scaffold-mi2	8859642	73.7273	27.1818
scaffold-mi2	8859660	48.3636	35.2727
scaffold-mi2	8859682	32.2	46
scaffold-mi2	8859701	18.8182	46.7273
scaffold-mi2	8859731	88.9091	41.9091
scaffold-mi2	8859783	19.0909	41.9091
scaffold-mi2	8859789	13.9091	42.5455
scaffold-mi2	8859819	63.0909	34
scaffold-mi2	8859847	65.4545	34.1818
scaffold-mi2	8859849	60.7273	34
scaffold-mi2	8859861	56.4545	32.5455
scaffold-mi2	8859865	57.4545	34.8182
scaffold-mi2	8859899	85.9091	32.2727
scaffold-mi2	8859919	98.1818	40.1818
scaffold-mi2	8859960	85	45
scaffold-mi2	8860030	79.9091	41.9091
scaffold-mi2	8860033	66.9091	42.4545
scaffold-mi2	8860041	72	43.9091
scaffold-mi2	8860086	55.4	33.6364
scaffold-mi2	8860088	78.7	33.9091
scaffold-mi2	8860106	90.6667	32.5455
scaffold-mi2	8860172	79.3636	37.5455
scaffold-mi2	8860206	77.6364	41.0909
scaffold-mi2	8860247	78.9091	42.3636
scaffold-mi2	8860254	76.0909	42
scaffold-mi2	8860261	75.8182	42.6364
scaffold-mi2	8860267	78.2727	43
scaffold-mi2	8860271	88.9091	42
scaffold-mi2	8860278	82	42.7273
scaffold-mi2	8860313	93.8182	37.7273
scaffold-mi2	8860326	84.0909	35.7273
scaffold-mi2	8860346	57.5455	35.9091
scaffold-mi2	8860350	48.6364	36
scaffold-mi2	8860371	79.0909	33.9091
scaffold-mi2	8860373	52	33.9091
scaffold-mi2	8860418	89.7	31.3636
scaffold-mi2	8860477	79	44.1818
scaffold-mi2	8860495	84.6	42.6364
scaffold-mi2	8860517	84.6	46.5455
scaffold-mi2	8860535	86.1	53.2727
scaffold-mi2	8860571	87.2727	55.8182
scaffold-mi2	8860572	87.2727	55.7273
scaffold-mi2	8860589	98.4545	66.7273
scaffold-mi2	8864137	65.7273	23.2727
scaffold-mi2	8864159	75	26.9091
scaffold-mi2	8864172	77.1818	28.4545
scaffold-mi2	8864218	81.8182	32.7273
scaffold-mi2	8864248	84	39.3636
scaffold-mi2	8864263	86.4545	35.3636
scaffold-mi2	8864278	82.9091	36.6364
scaffold-mi2	8864392	87	37.7273
scaffold-mi2	8864399	86.1818	37.6364
scaffold-mi2	8864454	89.1818	35.6364
scaffold-mi2	8864466	86.4545	37.4545
scaffold-mi2	8864526	89.1818	37.7273
scaffold-mi2	8864552	84.0909	36
scaffold-mi2	8864565	82.4545	36.2727
scaffold-mi2	8864570	89.1818	35.4545
scaffold-mi2	8864678	89.1818	35.5455
scaffold-mi2	8864715	94.0909	34.6364
scaffold-mi2	8864735	91.0909	35.8182
scaffold-mi2	8864793	58.1818	41.4545
scaffold-mi2	8864807	90.5455	41.9091
scaffold-mi2	8864860	90.8182	44
scaffold-mi2	8864884	90.0909	55.0909
scaffold-mi2	8864896	90	69.0909
scaffold-mi2	8864897	90.8182	66.9091
scaffold-mi2	8864965	90.8182	66.7273
scaffold-mi2	8864978	91.3636	64.1818
scaffold-mi2	8864984	79.3636	60.9091
scaffold-mi2	8864992	90.8182	59.8182
scaffold-mi2	8865008	69.3636	59.6364
scaffold-mi2	8865010	91.0909	59.8182
scaffold-mi2	8865027	85.7273	68.8182
scaffold-mi2	8881791	80.1818	30.5455
scaffold-mi2	8881794	79.7273	30.5455
scaffold-mi2	8881833	77.7273	35
scaffold-mi2	8881843	86.4545	34.2727
scaffold-mi2	8881905	80.5455	39.2727
scaffold-mi2	8882152	87.5455	39.1818
scaffold-mi2	8882354	76.4545	36.1818
scaffold-mi2	8882409	88.6364	37.3636
scaffold-mi2	8882419	80.9091	36.1818
scaffold-mi2	8882427	85.2727	37.8182
scaffold-mi2	8882446	73.5455	36.0909
scaffold-mi2	8882465	86.6364	34.6364
scaffold-mi2	8882475	78.9091	35.2727
scaffold-mi2	8882481	81	36.1818
scaffold-mi2	8882560	87.2727	35.7273
scaffold-mi2	8882561	87.5455	38.5455
scaffold-mi2	8884183	85.6364	46.2727
scaffold-mi2	8884240	84.2727	75.0909
scaffold-mi2	8884246	55.9091	74.1818
scaffold-mi2	8884250	75.2727	81.9091
scaffold-mi2	8884413	95.4545	60.2727
scaffold-mi2	8884519	69.2727	36.9091
scaffold-mi2	8884520	62.1818	31.8182
scaffold-mi2	8884545	84.1818	31.1818
scaffold-mi2	8884548	80.7273	34.0909
scaffold-mi2	8899332	85.7273	219.364
scaffold-mi2	8935943	89.1818	35
scaffold-mi2	8936042	85.6364	31.6364
scaffold-mi2	8936055	85.9091	32.1818
scaffold-mi2	8936066	79.2727	31.4545
scaffold-mi2	8936143	86.3636	35.6364
scaffold-mi2	8936320	75.2727	29.9091
scaffold-mi2	8936355	79.1818	31.2727
scaffold-mi2	8936438	82.3636	34.9091
scaffold-mi2	8936439	85.0909	36.0909
scaffold-mi2	8936477	90.5455	35.3636
scaffold-mi2	8936478	90	35.0909
scaffold-mi2	8936507	89.1818	35.0909
scaffold-mi2	8936565	80.1818	35.2727
scaffold-mi2	8936625	85.8182	40.0909
scaffold-mi2	8936636	87.5455	37.3636
scaffold-mi2	8936690	73.5455	38.4545
scaffold-mi2	8936692	81.2727	38.2727
scaffold-mi2	8936713	86.8182	35.8182
scaffold-mi2	8936764	79.2727	32.7273
scaffold-mi2	8936765	82.3636	32.3636
scaffold-mi2	8936802	81.6364	32.7273
scaffold-mi2	8936826	90.5455	38.3636
scaffold-mi2	8936838	89.4545	36.0909
scaffold-mi2	8936861	90	35.2727
scaffold-mi2	8936879	89.1818	34.0909
scaffold-mi2	8936910	58.2727	32.7273
scaffold-mi2	8936971	68.8182	27.2727
scaffold-mi2	8936972	82.9091	27.4545
scaffold-mi2	8936977	75.8182	27.4545
scaffold-mi2	8937118	71.7273	26.2727
scaffold-mi2	8937148	75.5455	26.7273
scaffold-mi2	8937149	85.0909	26.4545
scaffold-mi2	8937178	68.1818	25.6364
scaffold-mi2	8937183	88.5	26
scaffold-mi2	8937193	89.1	26.8182
scaffold-mi2	8937197	87.3	26.0909
scaffold-mi2	8937224	81.2727	28.0909
scaffold-mi2	8937225	82.0909	27.5455
scaffold-mi2	8937241	76.6364	27.6364
scaffold-mi2	8937360	81.1818	34.9091
scaffold-mi2	8937434	69.6364	36.1818
scaffold-mi2	8937447	88.6364	36.4545
scaffold-mi2	8937495	83.1818	47.7273
scaffold-mi2	8937500	87.2727	48.7273
scaffold-mi2	8937523	92.4545	52.5455
scaffold-mi2	8937578	92.1818	58.7273
scaffold-mi2	8937588	92.4545	58.4545
scaffold-mi2	8937589	90.4545	58.9091
scaffold-mi2	8937613	91.6364	56.5455
scaffold-mi2	8937623	81.8182	48.5455
scaffold-mi2	8937634	87.5455	45.4545
scaffold-mi2	8937645	72.5455	47.5455
scaffold-mi2	8937649	92.1818	45.9091
scaffold-mi2	8937679	48.0909	48.8182
scaffold-mi2	8937735	58	48.6364
scaffold-mi2	8937745	73.6364	49.7273
scaffold-mi2	8937773	73.1818	49.3636
scaffold-mi2	8937777	72.1818	48.8182
scaffold-mi2	8937799	91.3636	43.4545
scaffold-mi2	8937852	91.3636	41
scaffold-mi2	8958574	4	0.454545
scaffold-mi2	8958907	83.9091	39.1818
scaffold-mi2	8958945	80.1818	36.2727
scaffold-mi2	8958964	90.2727	37.4545
scaffold-mi2	8958984	90.4545	40.6364
scaffold-mi2	8958990	89.6364	41.1818
scaffold-mi2	8959016	97.9091	45.8182
scaffold-mi2	8959018	97.0909	47.4545
scaffold-mi2	8959038	90.2727	49.0909
scaffold-mi2	8959078	88.9091	49.8182
scaffold-mi2	8959116	91.6364	50.9091
scaffold-mi2	8959127	91.3636	48.1818
scaffold-mi2	8959131	90	47.9091
scaffold-mi2	8959133	91.6364	48.0909
scaffold-mi2	8959160	90.1818	47.5455
scaffold-mi2	8959176	90.8182	44.2727
scaffold-mi2	8959201	81.9091	47.2727
scaffold-mi2	8959222	82.3636	41
scaffold-mi2	8959319	88.4545	46.8182
scaffold-mi2	8959330	90.5455	48.3636
scaffold-mi2	8959340	90.5455	48.7273
scaffold-mi2	8959363	90	47.8182
scaffold-mi2	8959401	89.1818	43.3636
scaffold-mi2	8959421	88.9091	44.4545
scaffold-mi2	8959434	78.1818	41.3636
scaffold-mi2	8959450	84.8182	40.2727
scaffold-mi2	8959514	88.6364	36.0909
scaffold-mi2	8959536	85.3636	28.9091
scaffold-mi2	8959569	83	26.1818
scaffold-mi2	8959574	84.2727	27.8182
scaffold-mi2	8959588	84	28.1818
scaffold-mi2	8959597	59.1818	25.5455
scaffold-mi2	8959615	57.4545	26.8182
scaffold-mi2	8959732	81.5455	37.3636
scaffold-mi2	8959739	81.8182	36.4545
scaffold-mi2	8959817	68.4545	37.9091
scaffold-mi2	8959836	89.1818	38.2727
scaffold-mi2	8959897	62.5455	32.5455
scaffold-mi2	8959912	56.7273	31.1818
scaffold-mi2	8959916	72.3636	30.7273
scaffold-mi2	8959951	66.5455	35.2727
scaffold-mi2	8959957	64.0909	36.7273
scaffold-mi2	8959965	69.2727	40.7273
scaffold-mi2	8959974	91	44.3636
scaffold-mi2	8959999	93.2727	48.1818
scaffold-mi2	8960013	85.0909	49.3636
scaffold-mi2	8960034	93.8182	49.4545
scaffold-mi2	8960037	87.6364	54.9091
scaffold-mi2	8960077	94.0909	57.3636
scaffold-mi2	8960091	94.0909	61.8182
scaffold-mi2	8960097	98	65.1818
scaffold-mi2	8960136	94.0909	60.3636
scaffold-mi2	8960269	91.6364	60.4545
scaffold-mi2	8960275	78.3636	62.0909
scaffold-mi2	8960279	85.1818	61.7273
scaffold-mi2	8960325	96.8182	44
scaffold-mi2	8960331	53.6364	45.3636
scaffold-mi2	8960345	91.3636	40.9091
scaffold-mi3	10270019	85	30.1818
scaffold-mi3	10270042	87.2727	32.3636
scaffold-mi3	10270051	84.2727	31.2727
scaffold-mi3	10270063	86.4545	33.3636
scaffold-mi3	10270076	88.0909	33.8182
scaffold-mi3	10270080	84.2727	33.1818
scaffold-mi3	10270119	86.7273	34
scaffold-mi3	10270134	85.9091	32.9091
scaffold-mi3	10270135	85.9091	32.9091
scaffold-mi3	10270137	85.9091	32.9091
scaffold-mi3	10270146	88.3636	33.8182
scaffold-mi3	10270255	86.7273	33.6364
scaffold-mi3	10270271	88.0909	34.7273
scaffold-mi3	10270291	90.2727	36.0909
scaffold-mi3	10270368	90	36.9091
scaffold-mi3	10270372	87.3636	35.8182
scaffold-mi3	10270380	89.4545	36.2727
scaffold-mi3	10270477	99	39.3636
scaffold-mi3	10270577	95.3636	35.2727
scaffold-mi3	10270585	91.6364	39.4545
scaffold-mi3	10270600	91.6364	41.1818
scaffold-mi3	10270627	90.5455	38.7273
scaffold-mi3	10270663	89.7273	37
scaffold-mi3	10270686	86.8182	37
scaffold-mi3	10270714	88.6364	36.4545
scaffold-mi3	10270765	90.2727	36.9091
scaffold-mi3	10270792	90.5455	37.0909
scaffold-mi3	10270793	91.3636	37.9091
scaffold-mi3	10270830	91.0909	36.1818
scaffold-mi3	10270864	91.0909	36.4545
scaffold-mi3	10270907	90.2727	35.3636
scaffold-mi3	10270926	88.0909	34.7273
scaffold-mi3	10270949	89.7273	34.9091
scaffold-mi3	10270980	89.4545	36.3636
scaffold-mi3	10271009	88.0909	34.4545
scaffold-mi3	10271024	87.4545	34.7273
scaffold-mi3	10271065	87.2727	32.2727
scaffold-mi3	10271090	86.7273	29.1818
scaffold-mi3	10271106	75.9091	28.0909
scaffold-mi3	10271202	76.2727	39.1818
scaffold-mi3	10271211	78.2727	37.7273
scaffold-mi3	10271239	87.5455	37.1818
scaffold-mi3	10271363	88.0909	33.1818
scaffold-mi3	10271483	78.3636	29.2727
scaffold-mi3	10271495	78	27.6364
scaffold-mi3	10271499	74	27.2727
scaffold-mi3	10271514	63.2727	27.9091
scaffold-mi3	10271541	85.0909	32
scaffold-mi3	10271581	70.1818	35.6364
scaffold-mi3	10271626	65.9091	22.0909
scaffold-mi3	10271699	20.6364	23.1818
scaffold-mi3	10271718	32.3636	25.3636
scaffold-mi3	10271729	42.1818	27.3636
scaffold-mi3	10271829	87.0909	33.0909
scaffold-mi3	10271858	79.3636	30.7273
scaffold-mi3	10271863	82.3636	30.3636
scaffold-mi3	10271871	82.9091	29.9091
scaffold-mi3	10271941	90.8182	38.4545
scaffold-mi3	10271953	90.8182	39.3636
scaffold-mi3	10271954	90.8182	39.4545
scaffold-mi3	10271965	91.0909	38.7273
scaffold-mi3	10271984	90.2727	35.9091
scaffold-mi3	10272000	89.7273	35.4545
scaffold-mi3	10272017	90.2727	36.6364
scaffold-mi3	10272139	83.2727	34.0909
scaffold-mi3	10272140	86.4545	33.2727
scaffold-mi3	10272216	88.3636	35.4545
scaffold-mi3	10272242	88.3636	39.9091
scaffold-mi3	10272243	90.2727	39.8182
scaffold-mi3	10272248	88.9091	36.3636
scaffold-mi3	10272253	87.2727	36.2727
scaffold-mi3	10272331	92.1818	37.0909
scaffold-mi3	10272338	92.7273	37.3636
scaffold-mi3	10272354	92.1818	36.2727
scaffold-mi3	10272364	91.3636	36.3636
scaffold-mi3	10272367	91.3636	36.1818
scaffold-mi5	3274791	87.8182	30.8182
scaffold-mi5	3274796	84	30.8182
scaffold-mi5	3274814	87.8182	30.8182
scaffold-mi5	3274830	94.6364	31.1818
scaffold-mi5	3274882	90.5455	38.0909
scaffold-mi5	3274915	81.5455	31.1818
scaffold-mi5	3275126	80.7273	30.5455
scaffold-mi5	3275130	81.2727	29.9091
scaffold-mi5	3275138	81.8182	30.4545
scaffold-mi5	3275140	80.6364	29.9091
scaffold-mi5	3275162	82.6364	31.0909
[truncated: 563 more rows]
